# Supplementary material for: Identification and Characterization of Abiotic Stress Responsive CBL-CIPK Family Genes in Medicago
Source: Int J Mol Sci. 2021 Apr 28;22(9):4634. doi: 10.3390/ijms22094634 (PMC8124885; doi:10.3390/ijms22094634)
Supplement: Supplementary file 1 [file ijms-22-04634-s001.zip › Supporting Information/Additional file 1.xlsx]

## Sheet: M. truncatula-M. truncatula
Additional file 1 All tandem and segmental duplicated MtCBL and MtCIPK gene pairs in M. truncatula.
Duplicated Type	Gene Name	Gene ID	Gene Name	Gene ID	Ka	Ks	Ka_Ks	Effective Len	Average S-sites	Average N-sites	Selection pressure
Segmental	MtCBL2	MtrunA17_Chr2g0290751	MtCBL9	MtrunA17_Chr4g0076551	0.201611	0.825882	0.244116	627	130.167	496.833	Purifying selection
Tandem	MtCBL2	MtrunA17_Chr2g0290751	MtCBL3	MtrunA17_Chr2g0290761	0.00804837	0	∞	633	133.333	499.667	Positive selection
Tandem	MtCBL3	MtrunA17_Chr2g0290761	MtCBL4	MtrunA17_Chr2g0290771	0.0817704	0.213095	0.383728	519	109.167	409.833	Purifying selection
Tandem	MtCBL4	MtrunA17_Chr2g0290771	MtCBL5	MtrunA17_Chr2g0290781	0.121514	0.231876	0.524045	573	122.833	450.167	Purifying selection
Tandem	MtCIPK10	MtrunA17_Chr3g0091281	MtCIPK11	MtrunA17_Chr3g0091291	0.0652437	0.131317	0.496842	492	107.917	384.083	Purifying selection
Tandem	MtCIPK13	MtrunA17_Chr3g0091411	MtCIPK14	MtrunA17_Chr3g0091421	0.0704559	0.112889	0.624119	516	114.5	401.5	Purifying selection
Tandem	MtCIPK30	MtrunA17_Chr8g0346071	MtCIPK31	MtrunA17_Chr8g0346081	0.0240181	0.0916891	0.261951	1305	289.667	1015.33	Purifying selection
Tandem	MtCIPK5	MtrunA17_Chr2g0284011	MtCIPK6	MtrunA17_Chr2g0284031	0.371	1.24841	0.297177	1323	294.25	1028.75	Purifying selection

## Sheet: M. sativa-M. sativa
Additional file 1 All tandem and segmental duplicated MsCBL and MsCIPK gene pairs in M. sativa
Duplicated Type	Gene Name	Gene ID	Gene Name	Gene ID	Ka	Ks	Ka_Ks	Effective Len	Average S-sites	Average N-sites	Selection pressure
Segmental	MsCIPK9	MsG0380014945.01.T01	MsCIPK16	MsG0580028588.01.T01	0.191304	0.79171	0.241634	1365	292.083	1072.92	Purifying selection
Tandem	MsCIPK22	MsG0880042931.01.T01	MsCIPK23	MsG0880042932.01.T01	0.0724587	0.159631	0.453913	615	140.833	474.167	Purifying selection

## Sheet: M. truncatula-A. thaliana
Additional file 1 One-to-one orthologous relationships between M. truncatula and A. thaliana.
Gene Name	Gene ID	Gene Name	Gene ID	Ka	Ks	Ka_Ks	Effective Len	Average S-sites	Average N-sites	Selection pressure
MtCIPK21	MtrunA17_Chr4g0069301	AtCIPK1	At3g17510	0.221621	2.57463	0.0860789	1317	289	1028	Purifying selection
MtCIPK22	MtrunA17_Chr4g0072831	AtCIPK21	At5g57630	0.32711	2.17725	0.15024	957	219.25	737.75	Purifying selection
MtCIPK23	MtrunA17_Chr4g0074111	AtCIPK6	At4g30960	0.210267	1.27208	0.165294	1164	262.333	901.667	Purifying selection

## Sheet: M. truncatula-M. sativa
Additional file 1 One-to-one orthologous relationships between M. truncatula and M. sativa.
Gene Name	Gene ID	Gene Name	Gene ID	Ka	Ks	Ka_Ks	Effective Len	Average S-sites	Average N-sites	Selection pressure
MtCBL2	MtrunA17_Chr2g0290751	MsCBL10	MsG0880047760.01.T01	0.261251	0.746738	0.349857	624	132.167	491.833	Purifying selection
MtCBL6	MtrunA17_Chr3g0102821	MsCBL2	MsG0380014586.01.T01	0.0883373	0.185596	0.475966	516	111	405	Purifying selection
MtCBL7	MtrunA17_Chr4g0055421	MsCBL5	MsG0580024593.01.T01	0.185487	1.02998	0.180087	639	133.917	505.083	Purifying selection
MtCBL7	MtrunA17_Chr4g0055421	MsCBL8	MsG0880046091.01.T01	0.198695	0.344925	0.576053	474	100.667	373.333	Purifying selection
MtCBL8	MtrunA17_Chr4g0063121	MsCBL9	MsG0880046710.01.T01	0.0917426	0.0664222	1.3812	480	107.5	372.5	Positive selection
MtCBL9	MtrunA17_Chr4g0076551	MsCBL10	MsG0880047760.01.T01	0.0665295	0.0941674	0.706503	624	131.833	492.167	Purifying selection
MtCBL10	MtrunA17_Chr5g0446931	MsCBL6	MsG0580030002.01.T01	0	0.0747817	0	678	140.5	537.5	Purifying selection
MtCBL12	MtrunA17_Chr8g0346911	MsCBL7	MsG0880043002.01.T01	0.0163124	0.146539	0.111318	708	150.25	557.75	Purifying selection
MtCBL13	MtrunA17_Chr8g0388331	MsCBL4	MsG0480023701.01.T01	0.423112	NaN	NaN	549	111.417	437.583	Purifying selection
MtCIPK1	MtrunA17_Chr1g0150321	MsCIPK2	MsG0180000521.01.T01	0.00524569	0.128743	0.0407454	1227	270.5	956.5	Purifying selection
MtCIPK2	MtrunA17_Chr1g0166101	MsCIPK3	MsG0180001670.01.T01	0.0181117	0.157884	0.114715	1245	295	950	Purifying selection
MtCIPK3	MtrunA17_Chr1g0188031	MsCIPK4	MsG0180004166.01.T01	0.0161922	0.139605	0.115986	1305	306.167	998.833	Purifying selection
MtCIPK4	MtrunA17_Chr1g0205421	MsCIPK5	MsG0180005611.01.T01	0.0762833	0.11747	0.649386	1146	245.25	900.75	Purifying selection
MtCIPK5	MtrunA17_Chr2g0284011	MsCIPK6	MsG0280006904.01.T01	0.017468	0.0567983	0.307545	1335	292.5	1042.5	Purifying selection
MtCIPK9	MtrunA17_Chr2g0333821	MsCIPK8	MsG0280011471.01.T01	0.00483873	0.124983	0.0387151	1332	295.333	1036.67	Purifying selection
MtCIPK16	MtrunA17_Chr3g0107051	MsCIPK10	MsG0380014950.01.T01	0.0208623	0.0821802	0.25386	1329	308.333	1020.67	Purifying selection
MtCIPK17	MtrunA17_Chr3g0114511	MsCIPK11	MsG0380015546.01.T01	0.0541333	0.0904652	0.598388	1281	275.75	1005.25	Purifying selection
MtCIPK18	MtrunA17_Chr4g0001331	MsCIPK12	MsG0480018187.01.T01	0.0117736	0.127845	0.0920929	1308	280.75	1027.25	Purifying selection
MtCIPK20	MtrunA17_Chr4g0063881	MsCIPK24	MsG0880046785.01.T01	0.0127448	0.0718207	0.177453	1227	277.417	949.583	Purifying selection
MtCIPK21	MtrunA17_Chr4g0069301	MsCIPK25	MsG0880047252.01.T01	0.130593	0.212423	0.61478	798	174.333	623.667	Purifying selection
MtCIPK23	MtrunA17_Chr4g0074111	MsCIPK26	MsG0880047603.01.T01	0.00560292	0.133507	0.0419672	921	204.417	716.583	Purifying selection
MtCIPK24	MtrunA17_Chr5g0428031	MsCIPK15	MsG0580028307.01.T01	0.00422425	0.0734887	0.0574816	1221	271.417	949.583	Purifying selection
MtCIPK25	MtrunA17_Chr5g0432471	MsCIPK16	MsG0580028588.01.T01	0.0149023	0.0927484	0.160674	1422	303.75	1118.25	Purifying selection
MtCIPK26	MtrunA17_Chr5g0432491	MsCIPK17	MsG0580028590.01.T01	0.00786506	0.131966	0.0595989	1320	297.5	1022.5	Purifying selection
MtCIPK27	MtrunA17_Chr5g0441011	MsCIPK18	MsG0580029551.01.T01	0.00145372	0.0818498	0.0177609	1323	290.167	1032.83	Purifying selection
MtCIPK28	MtrunA17_Chr7g0244521	MsCIPK19	MsG0780039388.01.T01	0.00929236	0.138659	0.0670158	1383	300.167	1082.83	Purifying selection
MtCIPK29	MtrunA17_Chr7g0244561	MsCIPK20	MsG0780039391.01.T01	0.0166731	0.138452	0.120426	1263	292.667	970.333	Purifying selection
MtCIPK30	MtrunA17_Chr8g0346071	MsCIPK21	MsG0880042910.01.T01	0.0327178	0.0704913	0.46414	1305	289.833	1015.17	Purifying selection
