# Supplementary material for: Identification and Characterization of Abiotic Stress Responsive CBL-CIPK Family Genes in Medicago
Source: Int J Mol Sci. 2021 Apr 28;22(9):4634. doi: 10.3390/ijms22094634 (PMC8124885; doi:10.3390/ijms22094634)
Supplement: Supplementary file 1 [file ijms-22-04634-s001.zip › Supporting Information/Additional file 2.xlsx]

## Sheet: Ms-total box
MsCBL1	MsG0280007543.01.T01	2000	790,805,Gap-box	790,805,Gap-box	1732,1747,ABRE	100,115,P-box	148,163,TATC-box	519,534,TATC-box	989,1004,MBS	523,538,TCA-element	827,842,TCA-element	1354,1369,ARE	1812,1827,ARE	1821,1836,AuxRR-core	1564,1579,CGTCA-motif	1564,1579,TGACG-motif
MsCBL2	MsG0380014586.01.T01	2000	1515,1530,WUN-motif	1515,1530,WUN-motif	122,137,ERE	1728,1743,MBS	1402,1417,ARE	903,918,W box	204,219,CGTCA-motif	291,306,CGTCA-motif	312,327,CGTCA-motif	204,219,TGACG-motif	291,306,TGACG-motif	312,327,TGACG-motif
MsCBL3	MsG0380016524.01.T01	2000	626,641,ABRE	626,641,ABRE	647,662,ABRE	905,920,ABRE	1531,1546,ABRE	388,403,ERE	975,990,ERE	1829,1844,P-box	32,47,CGTCA-motif	323,338,CGTCA-motif	434,449,CGTCA-motif	569,584,CGTCA-motif	76,91,W box	32,47,TGACG-motif	323,338,TGACG-motif	434,449,TGACG-motif	569,584,TGACG-motif	1620,1635,MBS	348,363,ARE	1370,1385,ARE
MsCBL4	MsG0480023701.01.T01	2000	1086,1101,ABRE	1086,1101,ABRE	936,951,TGA-element	182,197,CGTCA-motif	463,478,CGTCA-motif	1046,1061,CGTCA-motif	182,197,TGACG-motif	463,478,TGACG-motif	1046,1061,TGACG-motif	288,303,ARE	1127,1142,ARE	1675,1690,ARE	1907,1922,ARE	1242,1257,TCA-element
MsCBL5	MsG0580024593.01.T01	2000	1903,1918,CGTCA-motif	1903,1918,CGTCA-motif	1968,1983,CGTCA-motif	876,891,W box	1050,1065,W box	1903,1918,TGACG-motif	1968,1983,TGACG-motif	1271,1286,TC-rich repeats	643,658,ARE	94,109,LTR	1202,1217,LTR	1771,1786,LTR	1033,1048,WUN-motif	1610,1625,WUN-motif	928,943,ERE
MsCBL6	MsG0580030002.01.T01	2000	39,54,TGACG-motif	39,54,TGACG-motif	912,927,TGACG-motif	533,548,W box	1483,1498,W box	39,54,CGTCA-motif	912,927,CGTCA-motif	1272,1287,ARE	399,414,MBS	1430,1445,WUN-motif	84,99,ABRE	116,131,ABRE	293,308,P-box	324,339,P-box	371,386,ERE	547,562,ERE	1801,1816,GARE-motif
MsCBL7	MsG0880043002.01.T01	2000	18,33,TCA-element	18,33,TCA-element	525,540,ARE	1885,1900,ARE	1245,1260,CGTCA-motif	1440,1455,CGTCA-motif	1294,1309,W box	1245,1260,TGACG-motif	1440,1455,TGACG-motif	550,565,TGA-element	585,600,LTR	591,606,LTR	1581,1596,WUN-motif	232,247,ERE	413,428,ERE	997,1012,ERE	1511,1526,ABRE
MsCBL8	MsG0880046091.01.T01	2000	1655,1670,W box	1655,1670,W box	1384,1399,TC-rich repeats	673,688,ARE	806,821,ARE	1464,1479,TCA-element	1829,1844,ABRE	1018,1033,P-box	756,771,ERE	838,853,TGA-element
MsCBL9	MsG0880046710.01.T01	2000	437,452,ARE	437,452,ARE	430,445,TCA-element	1082,1097,AuxRR-core	1009,1024,CGTCA-motif	967,982,TC-rich repeats	1009,1024,TGACG-motif	148,163,TGA-element	1882,1897,LTR	49,64,ABRE	51,66,ABRE	52,67,ABRE	694,709,ABRE	1424,1439,ABRE
MsCBL10	MsG0880047760.01.T01	2000	416,431,ARE	416,431,ARE	485,500,CGTCA-motif	485,500,TGACG-motif	376,391,TGA-element	832,847,TGA-element	1520,1535,ABRE	1521,1536,ABRE	839,854,ERE	1471,1486,ERE	1795,1810,ERE
MsCIPK1	MsG0180000513.01.T01	2000	630,650,WRE3	630,650,WRE3	1605,1625,G-Box	39,59,G-box	585,605,G-box	1520,1540,G-box	125,145,Box 4	349,369,Box 4	353,373,Box 4	685,705,Box 4	1466,1486,Box 4	14,34,CAAT-box	120,140,CAAT-box	129,149,CAAT-box	156,176,CAAT-box	163,183,CAAT-box	176,196,CAAT-box	201,221,CAAT-box	207,227,CAAT-box	208,228,CAAT-box	285,305,CAAT-box	326,346,CAAT-box	328,348,CAAT-box	398,418,CAAT-box	415,435,CAAT-box	460,480,CAAT-box	543,563,CAAT-box	692,712,CAAT-box	755,775,CAAT-box	756,776,CAAT-box	844,864,CAAT-box	917,937,CAAT-box	1003,1023,CAAT-box	1056,1076,CAAT-box	1142,1162,CAAT-box	1177,1197,CAAT-box	1216,1236,CAAT-box	1318,1338,CAAT-box	1325,1345,CAAT-box	1354,1374,CAAT-box	1362,1382,CAAT-box	1408,1428,CAAT-box	1445,1465,CAAT-box	1647,1667,CAAT-box	1698,1718,CAAT-box	1699,1719,CAAT-box	1765,1785,CAAT-box
MsCIPK2	MsG0180000521.01.T01	2000	1326,1346,TATA	1326,1346,TATA	1330,1350,TATA	1516,1536,Unnamed__12	1518,1538,ABRE4	131,151,Unnamed__4	229,249,Unnamed__4	249,269,Unnamed__4	878,898,Unnamed__4	1021,1041,Unnamed__4	1373,1393,Unnamed__4	1592,1612,Unnamed__4	1745,1765,Unnamed__4	1516,1536,Unnamed__10	611,631,MYC	904,924,MYC	993,1013,MYC	1977,1997,MYC	345,365,ERE	400,420,ERE	1630,1650,MRE	780,800,W box	685,705,Myc	1175,1195,Myc	1658,1678,Myc	1516,1536,Unnamed__8	1729,1749,P-box	1518,1538,ABRE	1604,1624,ABRE	899,919,AE-box	1174,1194,TCT-motif	655,675,ARE	850,870,ARE	1712,1732,ARE	1770,1790,MYB	1789,1809,MYB	1875,1895,ATCT-motif	700,720,Unnamed__1	1517,1537,Unnamed__1	1605,1625,Unnamed__1	1771,1791,Unnamed__2	381,401,AT~TATA-box	383,403,AT~TATA-box	1625,1645,AT~TATA-box	1516,1536,Unnamed__14	1744,1764,TCCC-motif	1518,1538,ABRE3a
MsCIPK3	MsG0180001670.01.T01	2000	198,218,Unnamed__1	919,939,ATC-motif	363,383,LTR	866,886,ABRE	867,887,ABRE	612,632,TC-rich repeats	784,804,W box	812,832,W box	1045,1065,W box	1383,1403,W box	702,722,STRE	809,829,STRE	1471,1491,STRE	34,54,MYB-like sequence	388,408,Myb	1217,1237,Myb	411,431,AuxRR-core	44,64,MYC	997,1017,MYC	1093,1113,MYC	1417,1437,MYC	1591,1611,MYC	224,244,AAGAA-motif	1484,1504,AAGAA-motif	287,307,Unnamed__4	381,401,Unnamed__4	385,405,Unnamed__4	875,895,Unnamed__4	1058,1078,Unnamed__4	1191,1211,Unnamed__4	1195,1215,Unnamed__4	1441,1461,Unnamed__4	1445,1465,Unnamed__4	866,886,ABRE4	61,81,chs-CMA1a	916,936,chs-CMA1a	243,263,TATA-box	260,280,TATA-box	486,506,TATA-box	487,507,TATA-box	488,508,TATA-box	489,509,TATA-box	537,557,TATA-box	587,607,TATA-box	593,613,TATA-box	594,614,TATA-box	595,615,TATA-box
MsCIPK4	MsG0180004166.01.T01	2000	1913,1933,TATA-box	33,53,ABRE4	1004,1024,GARE-motif	1483,1503,AAGAA-motif	41,61,Unnamed__4	293,313,Unnamed__4	534,554,Unnamed__4	617,637,Unnamed__4	1087,1107,Unnamed__4	1710,1730,Unnamed__4	1736,1756,Unnamed__4	1775,1795,Unnamed__4	1884,1904,Unnamed__4	729,749,TATA	1290,1310,GCN4_motif	943,963,MYC	1286,1306,MYC	1853,1873,MYC	1872,1892,MYC	769,789,ERE	771,791,ERE	1856,1876,AuxRR-core	1845,1865,AT-rich element	200,220,Myb	1029,1049,Myb	1561,1581,MYB-like sequence	1809,1829,Myc	1074,1094,TC-rich repeats	1938,1958,TC-rich repeats	33,53,ABRE	1926,1946,Unnamed__1	355,375,TCT-motif	869,889,TCT-motif	1349,1369,AE-box	316,336,MYB	350,370,MYB	926,946,MYB	1004,1024,MYB	1475,1495,MYB	1561,1581,MYB	69,89,ARE	367,387,ARE	466,486,ARE	1566,1586,ARE	1895,1915,ARE	663,683,3-AF3 binding site	1074,1094,3-AF3 binding site
MsCIPK5	MsG0180005611.01.T01	2000	1881,1901,ABRE	408,428,MYB	1489,1509,MYB	84,104,ARE	1774,1794,ARE	666,686,AE-box	1035,1055,AE-box	709,729,TCT-motif	409,429,GT1-motif	460,480,AT~TATA-box	740,760,AT~TATA-box	159,179,A-box	159,179,CCGTCC motif	1675,1695,TCA-element	591,611,WUN-motif	105,125,Box 4	852,872,Box 4	1810,1830,Box 4	1589,1609,G-box	1880,1900,G-box	159,179,CCGTCC-box	562,582,G-Box	1589,1609,G-Box	1197,1217,WRE3	35,55,TATA-box	36,56,TATA-box	37,57,TATA-box	38,58,TATA-box	199,219,TATA-box	200,220,TATA-box	201,221,TATA-box	202,222,TATA-box	214,234,TATA-box	215,235,TATA-box	216,236,TATA-box	321,341,TATA-box	367,387,TATA-box	368,388,TATA-box	369,389,TATA-box	370,390,TATA-box	371,391,TATA-box	458,478,TATA-box	459,479,TATA-box	460,480,TATA-box	462,482,TATA-box	485,505,TATA-box	486,506,TATA-box
MsCIPK6	MsG0280006904.01.T01	2000	1308,1328,ABRE	1716,1736,Box III	1306,1326,Unnamed__1	764,784,ARE	101,121,MYB	1800,1820,MYB	1171,1191,TCT-motif	1093,1113,AE-box	1223,1243,AE-box	1798,1818,GT1-motif	1799,1819,GT1-motif	1362,1382,TGA-element	211,231,AT~TATA-box	213,233,AT~TATA-box	388,408,AT~TATA-box	914,934,AT~TATA-box	1337,1357,AT~TATA-box	1339,1359,AT~TATA-box	1811,1831,LAMP-element	823,843,ACE	420,440,Box 4	839,859,Box 4	985,1005,Box 4	1302,1322,G-box	1305,1325,G-box	1307,1327,G-box	1307,1327,G-Box	118,138,TATA-box	119,139,TATA-box	153,173,TATA-box	211,231,TATA-box	212,232,TATA-box	213,233,TATA-box	215,235,TATA-box	387,407,TATA-box	388,408,TATA-box	389,409,TATA-box	390,410,TATA-box	614,634,TATA-box	622,642,TATA-box	681,701,TATA-box	914,934,TATA-box	916,936,TATA-box	922,942,TATA-box	924,944,TATA-box	1045,1065,TATA-box	1046,1066,TATA-box
MsCIPK7	MsG0280006906.01.T01	2000	1710,1730,	571,591,ABRE	617,637,ABRE	1084,1104,ABRE	1508,1528,ABRE	1746,1766,Myc	1499,1519,MRE	1665,1685,MRE	250,270,W box	1251,1271,W box	1014,1034,TC-rich repeats	82,102,P-box	124,144,MYB-like sequence	579,599,MYB-like sequence	150,170,Myb	156,176,Myb	830,850,Myb	9,29,MYC	71,91,MYC	816,836,MYC	1236,1256,MYC	571,591,ABRE4	617,637,ABRE4	1083,1103,ABRE4	1508,1528,ABRE4	42,62,Unnamed__4	60,80,Unnamed__4	80,100,Unnamed__4	183,203,Unnamed__4	277,297,Unnamed__4	854,874,Unnamed__4	915,935,Unnamed__4	1279,1299,Unnamed__4	1375,1395,Unnamed__4	1712,1732,Unnamed__4	1850,1870,Unnamed__4	1862,1882,Unnamed__4	1024,1044,AAGAA-motif	1737,1757,AAGAA-motif	723,743,box S	438,458,O2-site	1829,1849,O2-site	5,25,CAAT-box	10,30,CAAT-box	34,54,CAAT-box	71,91,CAAT-box	73,93,CAAT-box
MsCIPK8	MsG0280011471.01.T01	2000	1221,1241,AAGAA-motif	25,45,TATA-box	76,96,TATA-box	164,184,TATA-box	165,185,TATA-box	166,186,TATA-box	203,223,TATA-box	204,224,TATA-box	263,283,TATA-box	264,284,TATA-box	265,285,TATA-box	266,286,TATA-box	273,293,TATA-box	293,313,TATA-box	294,314,TATA-box	295,315,TATA-box	296,316,TATA-box	297,317,TATA-box	298,318,TATA-box	299,319,TATA-box	303,323,TATA-box	304,324,TATA-box	312,332,TATA-box	313,333,TATA-box	352,372,TATA-box	354,374,TATA-box	392,412,TATA-box	393,413,TATA-box	403,423,TATA-box	404,424,TATA-box	405,425,TATA-box	657,677,TATA-box	658,678,TATA-box	667,687,TATA-box	689,709,TATA-box	690,710,TATA-box	691,711,TATA-box	692,712,TATA-box	737,757,TATA-box	1023,1043,TATA-box	1163,1183,TATA-box	1683,1703,TATA-box	1684,1704,TATA-box	1685,1705,TATA-box	12,32,CAAT-box	14,34,CAAT-box	184,204,CAAT-box
MsCIPK9	MsG0380014945.01.T01	2000	400,420,AP-1	102,122,Myb	1438,1458,Gap-box	1109,1129,MYC	1442,1462,MYC	1771,1791,MYC	1980,2000,MYC	1176,1196,TATA	1309,1329,TATA	1625,1645,TATA	1651,1671,TATA	725,745,TGA-box	126,146,Sp1	218,238,Myc	115,135,RY-element	96,116,W box	124,144,STRE	1396,1416,STRE	181,201,MYB-like sequence	822,842,CCAAT-box	50,70,AT~TATA-box	460,480,AT~TATA-box	958,978,AT~TATA-box	1299,1319,AT~TATA-box	1307,1327,AT~TATA-box	181,201,MYB	1058,1078,MYB	1854,1874,MYB	923,943,ARE	1498,1518,ARE	1906,1926,ARE	333,353,TCT-motif	945,965,TCT-motif	292,312,AE-box	102,122,MBS	638,658,Unnamed__1	949,969,Unnamed__1	1833,1853,GATA-motif	46,66,TATA-box	49,69,TATA-box	50,70,TATA-box	51,71,TATA-box	52,72,TATA-box	247,267,TATA-box	248,268,TATA-box	249,269,TATA-box	459,479,TATA-box
MsCIPK10	MsG0380014950.01.T01	2000	1663,1683,TATA-box	1555,1575,ABRE4	772,792,AAGAA-motif	1168,1188,Unnamed__4	1761,1781,Unnamed__4	136,156,ERE	166,186,ERE	191,211,ERE	197,217,ERE	323,343,ERE	438,458,ERE	468,488,ERE	1410,1430,ERE	1412,1432,ERE	668,688,GCN4_motif	590,610,MYC	1304,1324,MYC	1506,1526,MYC	1729,1749,MYC	1731,1751,MYC	274,294,Unnamed__6	729,749,STRE	789,809,STRE	819,839,STRE	905,925,W box	1022,1042,W box	1615,1635,MRE	1705,1725,MRE	595,615,ABRE	597,617,ABRE	598,618,ABRE	650,670,ABRE	679,699,ABRE	681,701,ABRE	696,716,ABRE	1555,1575,ABRE	1687,1707,ABRE	1688,1708,ABRE	375,395,LTR	596,616,Unnamed__1	649,669,Unnamed__1	680,700,Unnamed__1	695,715,Unnamed__1	1087,1107,Unnamed__1	1689,1709,Unnamed__1	1037,1057,DRE1	1799,1819,AE-box
MsCIPK11	MsG0380015546.01.T01	2000	464,484,ABRE3a	36,56,Myb	222,242,Myb	1191,1211,MYC	1605,1625,MYC	1805,1825,ERE	41,61,AAGAA-motif	1643,1663,AAGAA-motif	52,72,Unnamed__4	1315,1335,Unnamed__4	1905,1925,Unnamed__4	464,484,ABRE4	465,485,ABRE	1918,1938,MRE	1493,1513,I-box	107,127,MYB-like sequence	1309,1329,MSA-like	1310,1330,CCAAT-box	6,26,TGA-element	132,152,TGA-element	192,212,TGA-element	285,305,TGA-element	316,336,TGA-element	369,389,TGA-element	166,186,Unnamed__2	1173,1193,AT~TATA-box	694,714,GT1-motif	468,488,ARE	107,127,MYB	1615,1635,MYB	1867,1887,MYB	1909,1929,MYB	156,176,AE-box	28,48,TCT-motif	214,234,TCT-motif	391,411,TCT-motif	1484,1504,TCT-motif	466,486,Unnamed__1	474,494,Unnamed__1	1965,1985,Unnamed__1	1968,1988,ATCT-motif	413,433,TATA-box	414,434,TATA-box	509,529,TATA-box	510,530,TATA-box	511,531,TATA-box	512,532,TATA-box
MsCIPK12	MsG0480018187.01.T01	2000	1869,1889,WRE3	654,674,TATA	526,546,AACA_motif	13,33,Unnamed__4	920,940,Unnamed__4	939,959,Unnamed__4	966,986,Unnamed__4	1545,1565,Unnamed__4	1867,1887,Unnamed__4	1089,1109,chs-CMA1a	231,251,Myb	1441,1461,CAT-box	472,492,Unnamed__6	583,603,Unnamed__6	614,634,Unnamed__6	51,71,MYC	70,90,MYC	246,266,MYC	572,592,MYC	1186,1206,ERE	1055,1075,TC-rich repeats	1083,1103,TC-rich repeats	1870,1890,I-box	268,288,Myc	806,826,STRE	836,856,STRE	1016,1036,STRE	1416,1436,STRE	1564,1584,MYB-like sequence	1564,1584,MYB	1725,1745,MYB	562,582,ARE	1462,1482,ARE	231,251,MBS	1059,1079,TCT-motif	1087,1107,TCT-motif	178,198,Unnamed__2	640,660,AT~TATA-box	652,672,AT~TATA-box	1848,1868,AT~TATA-box	58,78,GT1-motif	1408,1428,GT1-motif	1465,1485,TCA-element	867,887,MBSI	832,852,as-1	1379,1399,F-box	1399,1419,AP-1
MsCIPK13	MsG0480019352.01.T01	2000	402,422,CGTCA-motif	1173,1193,AAGAA-motif	1418,1438,AAGAA-motif	1852,1872,AAGAA-motif	69,89,Unnamed__4	303,323,Unnamed__4	690,710,Unnamed__4	1430,1450,Unnamed__4	593,613,CAT-box	1160,1180,Myb	1637,1657,Myb	869,889,MYC	1688,1708,Myc	1388,1408,MYB-like sequence	927,947,STRE	1271,1291,STRE	1275,1295,dOCT	956,976,LTR	1160,1180,MBS	1637,1657,MBS	1156,1176,ARE	1917,1937,ARE	883,903,MYB	1163,1183,MYB	1214,1234,MYB	1253,1273,MYB	1388,1408,MYB	447,467,GT1-motif	1163,1183,Myb-binding site	1214,1234,Myb-binding site	402,422,as-1	32,52,CAAT-box	42,62,CAAT-box	63,83,CAAT-box	141,161,CAAT-box	194,214,CAAT-box	239,259,CAAT-box	267,287,CAAT-box	368,388,CAAT-box	462,482,CAAT-box	519,539,CAAT-box	532,552,CAAT-box	537,557,CAAT-box	654,674,CAAT-box	744,764,CAAT-box	747,767,CAAT-box	781,801,CAAT-box
MsCIPK14	MsG0580027748.01.T01	2000	657,677,CAT-box	723,743,TATC-box	320,340,ABRE3a	441,461,DRE core	1598,1618,Box 4	320,340,G-box	354,374,G-box	355,375,G-box	377,397,G-box	382,402,G-box	355,375,G-Box	36,56,TATA-box	49,69,TATA-box	50,70,TATA-box	51,71,TATA-box	52,72,TATA-box	220,240,TATA-box	221,241,TATA-box	222,242,TATA-box	223,243,TATA-box	231,251,TATA-box	232,252,TATA-box	233,253,TATA-box	295,315,TATA-box	296,316,TATA-box	297,317,TATA-box	401,421,TATA-box	402,422,TATA-box	403,423,TATA-box	537,557,TATA-box	538,558,TATA-box	539,559,TATA-box	574,594,TATA-box	782,802,TATA-box	922,942,TATA-box	1110,1130,TATA-box	1125,1145,TATA-box	1176,1196,TATA-box	1177,1197,TATA-box	1339,1359,TATA-box	1369,1389,TATA-box	1382,1402,TATA-box	1383,1403,TATA-box	1446,1466,TATA-box	1447,1467,TATA-box	1564,1584,TATA-box	1683,1703,TATA-box
MsCIPK15	MsG0580028307.01.T01	2000	1407,1427,O2-site	522,542,GARE-motif	935,955,Unnamed__4	1583,1603,Unnamed__4	1848,1868,Unnamed__4	1469,1489,AAGAA-motif	358,378,Unnamed__6	154,174,MYC	286,306,MYC	605,625,MYC	635,655,MYC	1255,1275,MYC	1282,1302,MYC	786,806,ERE	881,901,ERE	1798,1818,ERE	451,471,Myb	596,616,MYB-like sequence	1201,1221,MRE	1414,1434,W box	1501,1521,W box	1949,1969,Box III	1083,1103,ARE	1708,1728,ARE	1829,1849,ARE	522,542,MYB	596,616,MYB	1393,1413,MYB	1419,1439,MYB	1496,1516,MYB	1521,1541,MYB	451,471,MBS	1391,1411,4cl-CMA2b	1515,1535,4cl-CMA2b	491,511,TCT-motif	725,745,TCT-motif	594,614,GT1-motif	595,615,GT1-motif	72,92,TCA	346,366,AT~TATA-box	348,368,AT~TATA-box	642,662,AT~TATA-box	758,778,AT~TATA-box	760,780,AT~TATA-box	1307,1327,AT~TATA-box	1309,1329,AT~TATA-box	672,692,F-box
MsCIPK16	MsG0580028588.01.T01	2000	1775,1795,STRE	512,532,AT~TATA-box	65,85,CCAAT-box	887,907,TGA-element	93,113,TCA	706,726,GT1-motif	1459,1479,GT1-motif	1548,1568,TCT-motif	862,882,ARE	879,899,ARE	1635,1655,ARE	1641,1661,ARE	399,419,MYB	772,792,MYB	903,923,MYB	958,978,MYB	1065,1085,MYB	1460,1480,MYB	1890,1910,MYB	1328,1348,Unnamed__1	1277,1297,O2-site	106,126,CAAT-box	107,127,CAAT-box	171,191,CAAT-box	214,234,CAAT-box	386,406,CAAT-box	389,409,CAAT-box	409,429,CAAT-box	447,467,CAAT-box	581,601,CAAT-box	701,721,CAAT-box	779,799,CAAT-box	824,844,CAAT-box	830,850,CAAT-box	900,920,CAAT-box	944,964,CAAT-box	953,973,CAAT-box	1020,1040,CAAT-box	1023,1043,CAAT-box	1055,1075,CAAT-box	1095,1115,CAAT-box	1174,1194,CAAT-box	1194,1214,CAAT-box	1306,1326,CAAT-box	1471,1491,CAAT-box	1478,1498,CAAT-box	1527,1547,CAAT-box
MsCIPK17	MsG0580028590.01.T01	2000	401,421,STRE	1081,1101,AE-box	439,459,TCT-motif	558,578,TCT-motif	742,762,TCT-motif	999,1019,TCT-motif	1724,1744,MYB	1983,2003,MYB	1012,1032,ARE	1866,1886,ARE	237,257,AT~TATA-box	297,317,AT~TATA-box	1230,1250,AT~TATA-box	319,339,TCA	922,942,TCA-element	916,936,F-box	233,253,CAAT-box	358,378,CAAT-box	610,630,CAAT-box	701,721,CAAT-box	733,753,CAAT-box	844,864,CAAT-box	847,867,CAAT-box	1044,1064,CAAT-box	1066,1086,CAAT-box	1116,1136,CAAT-box	1130,1150,CAAT-box	1146,1166,CAAT-box	1166,1186,CAAT-box	1226,1246,CAAT-box	1247,1267,CAAT-box	1270,1290,CAAT-box	1288,1308,CAAT-box	1304,1324,CAAT-box	1323,1343,CAAT-box	1343,1363,CAAT-box	1483,1503,CAAT-box	1497,1517,CAAT-box	1499,1519,CAAT-box	1579,1599,CAAT-box	1584,1604,CAAT-box	1612,1632,CAAT-box	1706,1726,CAAT-box	1711,1731,CAAT-box	1778,1798,CAAT-box	1794,1814,CAAT-box	1805,1825,CAAT-box
MsCIPK18	MsG0580029551.01.T01	2000	144,164,ABRE	661,681,TCT-motif	468,488,MYB	922,942,MYB	1132,1152,MYB	1495,1515,MYB	1637,1657,MYB	505,525,ARE	816,836,ARE	908,928,ARE	1163,1183,ARE	1168,1188,ARE	1427,1447,ARE	1468,1488,ARE	1522,1542,ARE	1900,1920,ATCT-motif	269,289,AT~TATA-box	469,489,GT1-motif	922,942,Myb-binding site	90,110,CAAT-box	282,302,CAAT-box	306,326,CAAT-box	387,407,CAAT-box	395,415,CAAT-box	510,530,CAAT-box	563,583,CAAT-box	596,616,CAAT-box	601,621,CAAT-box	627,647,CAAT-box	638,658,CAAT-box	650,670,CAAT-box	680,700,CAAT-box	696,716,CAAT-box	755,775,CAAT-box	770,790,CAAT-box	829,849,CAAT-box	868,888,CAAT-box	1112,1132,CAAT-box	1137,1157,CAAT-box	1161,1181,CAAT-box	1208,1228,CAAT-box	1280,1300,CAAT-box	1324,1344,CAAT-box	1380,1400,CAAT-box	1411,1431,CAAT-box	1422,1442,CAAT-box	1438,1458,CAAT-box
MsCIPK19	MsG0780039388.01.T01	2000	1789,1809,Unnamed__4	543,563,G-Box	543,563,G-box	175,195,CCGTCC-box	22,42,CGTCA-motif	116,136,CGTCA-motif	462,482,CGTCA-motif	44,64,AT1-motif	8,28,CAAT-box	129,149,CAAT-box	249,269,CAAT-box	261,281,CAAT-box	289,309,CAAT-box	460,480,CAAT-box	556,576,CAAT-box	583,603,CAAT-box	585,605,CAAT-box	601,621,CAAT-box	608,628,CAAT-box	623,643,CAAT-box	624,644,CAAT-box	782,802,CAAT-box	822,842,CAAT-box	832,852,CAAT-box	865,885,CAAT-box	894,914,CAAT-box	935,955,CAAT-box	944,964,CAAT-box	956,976,CAAT-box	983,1003,CAAT-box	1029,1049,CAAT-box	1079,1099,CAAT-box	1095,1115,CAAT-box	1121,1141,CAAT-box	1141,1161,CAAT-box	1149,1169,CAAT-box	1183,1203,CAAT-box	1264,1284,CAAT-box	1298,1318,CAAT-box	1315,1335,CAAT-box	1330,1350,CAAT-box	1422,1442,CAAT-box	1427,1447,CAAT-box	1519,1539,CAAT-box	1583,1603,CAAT-box	1588,1608,CAAT-box	1669,1689,CAAT-box
MsCIPK20	MsG0780039391.01.T01	2000	418,438,ABRE	1467,1487,MBS	377,397,MYB	1258,1278,MYB	1282,1302,MYB	1291,1311,MYB	1387,1407,MYB	1523,1543,MYB	1867,1887,MYB	1919,1939,MYB	1955,1975,MYB	712,732,ARE	1660,1680,ARE	1343,1363,Unnamed__1	1922,1942,Unnamed__1	1957,1977,Box III	12,32,AT~TATA-box	14,34,AT~TATA-box	16,36,AT~TATA-box	18,38,AT~TATA-box	20,40,AT~TATA-box	22,42,AT~TATA-box	24,44,AT~TATA-box	26,46,AT~TATA-box	28,48,AT~TATA-box	30,50,AT~TATA-box	32,52,AT~TATA-box	34,54,AT~TATA-box	36,56,AT~TATA-box	38,58,AT~TATA-box	40,60,AT~TATA-box	42,62,AT~TATA-box	44,64,AT~TATA-box	46,66,AT~TATA-box	48,68,AT~TATA-box	99,119,AT~TATA-box	101,121,AT~TATA-box	103,123,AT~TATA-box	310,330,AT~TATA-box	312,332,AT~TATA-box	314,334,AT~TATA-box	456,476,AT~TATA-box	1567,1587,AT~TATA-box	1676,1696,AT~TATA-box	1989,2009,TGA-element	1515,1535,GT1-motif	1954,1974,GT1-motif
MsCIPK21	MsG0880042910.01.T01	2000	999,1019,TATA	507,527,Box 4	1309,1329,Box 4	1419,1439,Box 4	1694,1714,DRE core	371,391,WUN-motif	1,21,TATA-box	2,22,TATA-box	3,23,TATA-box	4,24,TATA-box	5,25,TATA-box	6,26,TATA-box	7,27,TATA-box	8,28,TATA-box	9,29,TATA-box	10,30,TATA-box	11,31,TATA-box	14,34,TATA-box	16,36,TATA-box	17,37,TATA-box	18,38,TATA-box	19,39,TATA-box	20,40,TATA-box	21,41,TATA-box	22,42,TATA-box	23,43,TATA-box	24,44,TATA-box	25,45,TATA-box	26,46,TATA-box	27,47,TATA-box	28,48,TATA-box	29,49,TATA-box	30,50,TATA-box	31,51,TATA-box	32,52,TATA-box	33,53,TATA-box	34,54,TATA-box	35,55,TATA-box	36,56,TATA-box	37,57,TATA-box	38,58,TATA-box	39,59,TATA-box	40,60,TATA-box	41,61,TATA-box	42,62,TATA-box	43,63,TATA-box	44,64,TATA-box
MsCIPK22	MsG0880042931.01.T01	2000	1787,1807,TATA-box	76,96,Unnamed__4	171,191,Unnamed__4	401,421,Unnamed__4	424,444,Unnamed__4	1083,1103,Unnamed__4	1107,1127,Unnamed__4	1119,1139,Unnamed__4	1361,1381,Unnamed__4	328,348,GARE-motif	388,408,GARE-motif	52,72,ERE	269,289,MYC	1161,1181,MYC	1364,1384,MYC	1373,1393,MYC	1658,1678,MYC	1841,1861,MYC	1882,1902,MYC	837,857,GCN4_motif	1352,1372,CAT-box	523,543,MYB-like sequence	715,735,STRE	746,766,STRE	901,921,STRE	915,935,STRE	1727,1747,W box	1277,1297,RY-element	405,425,3-AF1 binding site	617,637,ABRE	1736,1756,ABRE	616,636,Unnamed__1	1155,1175,TCT-motif	328,348,MYB	388,408,MYB	523,543,MYB	1686,1706,MYB	1856,1876,MYB	702,722,ARE	1241,1261,ARE	1641,1661,ARE	1693,1713,ARE	522,542,GT1-motif	277,297,AT~TATA-box	547,567,AT~TATA-box	1764,1784,AT~TATA-box	619,639,as-1
MsCIPK23	MsG0880042932.01.T01	2000	1566,1586,as-1	305,325,Myb	609,629,Myb	649,669,Myb	1300,1320,Myb	1827,1847,Myb	33,53,MYC	452,472,MYC	1206,1226,MYC	1265,1285,MYC	1446,1466,MYC	1596,1616,MYC	1770,1790,MYC	1627,1647,ERE	1757,1777,TATA	290,310,chs-CMA1a	145,165,ABRE4	1358,1378,AACA_motif	199,219,Unnamed__4	464,484,Unnamed__4	505,525,Unnamed__4	1359,1379,Unnamed__4	1372,1392,Unnamed__4	1375,1395,Unnamed__4	1576,1596,Unnamed__4	1850,1870,Unnamed__4	1884,1904,Unnamed__4	1991,2011,Unnamed__4	134,154,ABRE	145,165,ABRE	1088,1108,ABRE	15,35,RY-element	840,860,Myc	1255,1275,TC-rich repeats	1285,1305,TC-rich repeats	1364,1384,MYB-like sequence	1424,1444,STRE	59,79,AT~TATA-box	172,192,AT~TATA-box	1026,1046,AT~TATA-box	1028,1048,AT~TATA-box	1030,1050,AT~TATA-box	743,763,TCA	1365,1385,GT1-motif	1827,1847,MBS	839,859,TCT-motif	1255,1275,TCT-motif
MsCIPK24	MsG0880046785.01.T01	2000	1503,1523,MYC	77,97,Myb-binding site	1926,1946,Myb-binding site	474,494,ABRE3a	1227,1247,LAMP-element	263,283,TATA-box	264,284,TATA-box	347,367,TATA-box	381,401,TATA-box	382,402,TATA-box	389,409,TATA-box	457,477,TATA-box	458,478,TATA-box	459,479,TATA-box	472,492,TATA-box	581,601,TATA-box	582,602,TATA-box	648,668,TATA-box	695,715,TATA-box	696,716,TATA-box	899,919,TATA-box	907,927,TATA-box	915,935,TATA-box	916,936,TATA-box	926,946,TATA-box	927,947,TATA-box	928,948,TATA-box	929,949,TATA-box	938,958,TATA-box	940,960,TATA-box	941,961,TATA-box	942,962,TATA-box	943,963,TATA-box	944,964,TATA-box	956,976,TATA-box	1008,1028,TATA-box	1062,1082,TATA-box	1100,1120,TATA-box	1101,1121,TATA-box	1103,1123,TATA-box	1168,1188,TATA-box	1186,1206,TATA-box	1187,1207,TATA-box	1188,1208,TATA-box	1199,1219,TATA-box	1200,1220,TATA-box	1201,1221,TATA-box
MsCIPK25	MsG0880047252.01.T01	2000	912,932,TATA	1133,1153,Box 4	1137,1157,Box 4	1185,1205,Box 4	1817,1837,Box 4	218,238,CGTCA-motif	127,147,G-box	151,171,G-box	1448,1468,G-box	1268,1288,CCGTCC-box	167,187,G-Box	1384,1404,G-Box	31,51,TATA-box	48,68,TATA-box	49,69,TATA-box	50,70,TATA-box	51,71,TATA-box	52,72,TATA-box	53,73,TATA-box	54,74,TATA-box	314,334,TATA-box	316,336,TATA-box	317,337,TATA-box	318,338,TATA-box	436,456,TATA-box	437,457,TATA-box	452,472,TATA-box	453,473,TATA-box	597,617,TATA-box	708,728,TATA-box	709,729,TATA-box	710,730,TATA-box	780,800,TATA-box	841,861,TATA-box	842,862,TATA-box	862,882,TATA-box	863,883,TATA-box	913,933,TATA-box	914,934,TATA-box	915,935,TATA-box	916,936,TATA-box	1168,1188,TATA-box	1460,1480,TATA-box	1461,1481,TATA-box	1462,1482,TATA-box	1474,1494,TATA-box	1475,1495,TATA-box
MsCIPK26	MsG0880047603.01.T01	2000	596,616,dOCT	1817,1837,DRE1	218,238,Unnamed__1	677,697,Unnamed__1	1102,1122,Unnamed__1	1847,1867,Unnamed__1	1425,1445,MYB	1737,1757,MYB	747,767,ARE	1143,1163,ARE	1156,1176,ARE	1362,1382,ARE	1397,1417,ARE	1434,1454,ARE	754,774,MBS	342,362,AE-box	1582,1602,TCT-motif	1424,1444,GT1-motif	351,371,TCCC-motif	1444,1464,TCA	1459,1479,TCA	1651,1671,TCA	1660,1680,TCA	1956,1976,TCA	1267,1287,Unnamed__2	1363,1383,Unnamed__2	313,333,AT~TATA-box	1117,1137,AT~TATA-box	798,818,as-1	1289,1309,as-1	1448,1468,as-1	688,708,ABRE3a	798,818,CGTCA-motif	1289,1309,CGTCA-motif	1448,1468,CGTCA-motif	688,708,G-box	1252,1272,G-box	1253,1273,G-box	103,123,Box 4	1101,1121,Box 4	1179,1199,Box 4	1253,1273,G-Box	1625,1645,G-Box	99,119,TATA-box	100,120,TATA-box	114,134,TATA-box	116,136,TATA-box
[truncated: 212 more columns]

## Sheet: Ms-stress&hormones box
MsCBL1	MsG0280007543.01.T01	2000	790,805,Gap-box	1732,1747,ABRE	100,115,P-box	148,163,TATC-box	519,534,TATC-box	989,1004,MBS	523,538,TCA-element	827,842,TCA-element	1354,1369,ARE	1812,1827,ARE	1821,1836,AuxRR-core	1564,1579,CGTCA-motif	1564,1579,TGACG-motif
MsCBL2	MsG0380014586.01.T01	2000	1515,1530,WUN-motif	122,137,ERE	1728,1743,MBS	1402,1417,ARE	903,918,W box	204,219,CGTCA-motif	291,306,CGTCA-motif	312,327,CGTCA-motif	204,219,TGACG-motif	291,306,TGACG-motif	312,327,TGACG-motif
MsCBL3	MsG0380016524.01.T01	2000	626,641,ABRE	647,662,ABRE	905,920,ABRE	1531,1546,ABRE	388,403,ERE	975,990,ERE	1829,1844,P-box	32,47,CGTCA-motif	323,338,CGTCA-motif	434,449,CGTCA-motif	569,584,CGTCA-motif	76,91,W box	32,47,TGACG-motif	323,338,TGACG-motif	434,449,TGACG-motif	569,584,TGACG-motif	1620,1635,MBS	348,363,ARE	1370,1385,ARE
MsCBL4	MsG0480023701.01.T01	2000	1086,1101,ABRE	936,951,TGA-element	182,197,CGTCA-motif	463,478,CGTCA-motif	1046,1061,CGTCA-motif	182,197,TGACG-motif	463,478,TGACG-motif	1046,1061,TGACG-motif	288,303,ARE	1127,1142,ARE	1675,1690,ARE	1907,1922,ARE	1242,1257,TCA-element
MsCBL5	MsG0580024593.01.T01	2000	1903,1918,CGTCA-motif	1968,1983,CGTCA-motif	876,891,W box	1050,1065,W box	1903,1918,TGACG-motif	1968,1983,TGACG-motif	1271,1286,TC-rich repeats	643,658,ARE	94,109,LTR	1202,1217,LTR	1771,1786,LTR	1033,1048,WUN-motif	1610,1625,WUN-motif	928,943,ERE
MsCBL6	MsG0580030002.01.T01	2000	39,54,TGACG-motif	912,927,TGACG-motif	533,548,W box	1483,1498,W box	39,54,CGTCA-motif	912,927,CGTCA-motif	1272,1287,ARE	399,414,MBS	1430,1445,WUN-motif	84,99,ABRE	116,131,ABRE	293,308,P-box	324,339,P-box	371,386,ERE	547,562,ERE	1801,1816,GARE-motif
MsCBL7	MsG0880043002.01.T01	2000	18,33,TCA-element	525,540,ARE	1885,1900,ARE	1245,1260,CGTCA-motif	1440,1455,CGTCA-motif	1294,1309,W box	1245,1260,TGACG-motif	1440,1455,TGACG-motif	550,565,TGA-element	585,600,LTR	591,606,LTR	1581,1596,WUN-motif	232,247,ERE	413,428,ERE	997,1012,ERE	1511,1526,ABRE
MsCBL8	MsG0880046091.01.T01	2000	1655,1670,W box	1384,1399,TC-rich repeats	673,688,ARE	806,821,ARE	1464,1479,TCA-element	1829,1844,ABRE	1018,1033,P-box	756,771,ERE	838,853,TGA-element
MsCBL9	MsG0880046710.01.T01	2000	437,452,ARE	430,445,TCA-element	1082,1097,AuxRR-core	1009,1024,CGTCA-motif	967,982,TC-rich repeats	1009,1024,TGACG-motif	148,163,TGA-element	1882,1897,LTR	49,64,ABRE	51,66,ABRE	52,67,ABRE	694,709,ABRE	1424,1439,ABRE
MsCBL10	MsG0880047760.01.T01	2000	416,431,ARE	485,500,CGTCA-motif	485,500,TGACG-motif	376,391,TGA-element	832,847,TGA-element	1520,1535,ABRE	1521,1536,ABRE	839,854,ERE	1471,1486,ERE	1795,1810,ERE
MsCIPK1	MsG0180000513.01.T01	2000	596,611,MBS	272,287,ARE	752,767,ARE	1428,1443,ARE	1441,1456,ARE	1714,1729,ARE	40,55,ABRE	586,601,ABRE	1520,1535,ABRE	1606,1621,ABRE	1731,1746,P-box	198,213,W box	1436,1451,ERE
MsCIPK2	MsG0180000521.01.T01	2000	345,360,ERE	345,360,ERE	400,415,ERE	780,795,W box	1729,1744,P-box	1518,1533,ABRE	1604,1619,ABRE	655,670,ARE	850,865,ARE	1712,1727,ARE	442,457,WUN-motif
MsCIPK3	MsG0180001670.01.T01	2000	363,378,LTR	363,378,LTR	866,881,ABRE	867,882,ABRE	612,627,TC-rich repeats	784,799,W box	812,827,W box	1045,1060,W box	1383,1398,W box	411,426,AuxRR-core	83,98,TCA-element	1375,1390,TCA-element	1732,1747,TCA-element	1332,1347,TGA-element	117,132,ARE	195,210,ARE	388,403,MBS	1217,1232,MBS
MsCIPK4	MsG0180004166.01.T01	2000	1004,1019,GARE-motif	1004,1019,GARE-motif	769,784,ERE	771,786,ERE	1856,1871,AuxRR-core	1074,1089,TC-rich repeats	1938,1953,TC-rich repeats	33,48,ABRE	69,84,ARE	367,382,ARE	466,481,ARE	1566,1581,ARE	1895,1910,ARE	1127,1142,TGA-element	295,310,TCA-element	986,1001,CGTCA-motif	438,453,WUN-motif	1456,1471,WUN-motif	1571,1586,WUN-motif	986,1001,TGACG-motif
MsCIPK5	MsG0180005611.01.T01	2000	84,99,ARE	84,99,ARE	1774,1789,ARE	1675,1690,TCA-element	591,606,WUN-motif	705,720,TC-rich repeats	1058,1073,TC-rich repeats	1424,1439,W box	534,549,LTR	562,577,ABRE	1589,1604,ABRE	1590,1605,ABRE	1881,1896,ABRE
MsCIPK6	MsG0280006904.01.T01	2000	764,779,ARE	764,779,ARE	1362,1377,TGA-element	1305,1320,ABRE	1307,1322,ABRE	1308,1323,ABRE
MsCIPK7	MsG0280006906.01.T01	2000	571,586,ABRE	571,586,ABRE	617,632,ABRE	1084,1099,ABRE	1508,1523,ABRE	250,265,W box	1251,1266,W box	1014,1029,TC-rich repeats	82,97,P-box	514,529,TGA-element	1137,1152,TGA-element	830,845,MBS	28,43,ARE	484,499,ARE	891,906,ARE	1826,1841,ARE
MsCIPK8	MsG0280011471.01.T01	2000	1483,1498,WUN-motif	1483,1498,WUN-motif	1484,1499,WUN-motif	1747,1762,WUN-motif	780,795,TCA-element	1679,1694,ARE	1738,1753,ARE	1743,1758,ARE	1956,1971,ARE	788,803,W box	29,44,P-box	80,95,P-box	1809,1824,P-box
MsCIPK9	MsG0380014945.01.T01	2000	96,111,W box	96,111,W box	923,938,ARE	1498,1513,ARE	1906,1921,ARE	102,117,MBS	728,743,TGACG-motif	1917,1932,TGACG-motif	1920,1935,TGACG-motif	1422,1437,WUN-motif	728,743,CGTCA-motif	1917,1932,CGTCA-motif	1920,1935,CGTCA-motif	1931,1946,TCA-element
MsCIPK10	MsG0380014950.01.T01	2000	136,151,ERE	136,151,ERE	166,181,ERE	191,206,ERE	197,212,ERE	323,338,ERE	438,453,ERE	468,483,ERE	1410,1425,ERE	1412,1427,ERE	905,920,W box	1022,1037,W box	595,610,ABRE	597,612,ABRE	598,613,ABRE	650,665,ABRE	679,694,ABRE	681,696,ABRE	696,711,ABRE	1555,1570,ABRE	1687,1702,ABRE	1688,1703,ABRE	375,390,LTR	1711,1726,ARE	652,667,CGTCA-motif	688,703,CGTCA-motif	698,713,CGTCA-motif	652,667,TGACG-motif	688,703,TGACG-motif	698,713,TGACG-motif
MsCIPK11	MsG0380015546.01.T01	2000	1805,1820,ERE	1805,1820,ERE	465,480,ABRE	6,21,TGA-element	132,147,TGA-element	192,207,TGA-element	285,300,TGA-element	316,331,TGA-element	369,384,TGA-element	468,483,ARE
MsCIPK12	MsG0480018187.01.T01	2000	1186,1201,ERE	1186,1201,ERE	1055,1070,TC-rich repeats	1083,1098,TC-rich repeats	562,577,ARE	1462,1477,ARE	231,246,MBS	1465,1480,TCA-element	832,847,TGACG-motif	832,847,CGTCA-motif	989,1004,WUN-motif	1268,1283,WUN-motif
MsCIPK13	MsG0480019352.01.T01	2000	956,971,LTR	956,971,LTR	1160,1175,MBS	1637,1652,MBS	1156,1171,ARE	1917,1932,ARE	402,417,TGACG-motif	402,417,CGTCA-motif
MsCIPK14	MsG0580027748.01.T01	2000	723,738,TATC-box	723,738,TATC-box	571,586,ARE	1917,1932,ARE	1641,1656,MBS	1015,1030,LTR	320,335,ABRE	355,370,ABRE	356,371,ABRE
MsCIPK15	MsG0580028307.01.T01	2000	522,537,GARE-motif	522,537,GARE-motif	786,801,ERE	881,896,ERE	1798,1813,ERE	1414,1429,W box	1501,1516,W box	1083,1098,ARE	1708,1723,ARE	1829,1844,ARE	451,466,MBS
MsCIPK16	MsG0580028588.01.T01	2000	887,902,TGA-element	887,902,TGA-element	862,877,ARE	879,894,ARE	1635,1650,ARE	1641,1656,ARE	424,439,WUN-motif	528,543,ERE	692,707,ERE	560,575,ABRE	562,577,ABRE	635,650,ABRE	637,652,ABRE	638,653,ABRE	868,883,ABRE	1379,1394,ABRE
MsCIPK17	MsG0580028590.01.T01	2000	1012,1027,ARE	1012,1027,ARE	1866,1881,ARE	922,937,TCA-element	1392,1407,WUN-motif	208,223,ERE	797,812,ERE	1703,1718,W box	403,418,P-box
MsCIPK18	MsG0580029551.01.T01	2000	505,520,ARE	505,520,ARE	816,831,ARE	908,923,ARE	1163,1178,ARE	1168,1183,ARE	1427,1442,ARE	1468,1483,ARE	1522,1537,ARE	108,123,WUN-motif	1823,1838,WUN-motif	540,555,W box	1429,1444,TC-rich repeats	952,967,P-box	1309,1324,P-box	143,158,ABRE	144,159,ABRE
MsCIPK19	MsG0780039388.01.T01	2000	22,37,CGTCA-motif	22,37,CGTCA-motif	116,131,CGTCA-motif	462,477,CGTCA-motif	22,37,TGACG-motif	116,131,TGACG-motif	462,477,TGACG-motif	210,225,ARE	543,558,ABRE	544,559,ABRE	1889,1904,LTR	1255,1270,ERE	321,336,GARE-motif
MsCIPK20	MsG0780039391.01.T01	2000	1467,1482,MBS	1467,1482,MBS	712,727,ARE	1660,1675,ARE	1989,2004,TGA-element	1112,1127,TGACG-motif	1604,1619,TGACG-motif	1112,1127,CGTCA-motif	1604,1619,CGTCA-motif	975,990,ERE	1474,1489,TC-rich repeats	491,506,P-box	418,433,ABRE
MsCIPK21	MsG0880042910.01.T01	2000	371,386,WUN-motif	371,386,WUN-motif	1543,1558,TCA-element	1158,1173,MBS	186,201,TC-rich repeats
MsCIPK22	MsG0880042931.01.T01	2000	328,343,GARE-motif	328,343,GARE-motif	388,403,GARE-motif	52,67,ERE	1727,1742,W box	617,632,ABRE	1736,1751,ABRE	702,717,ARE	1241,1256,ARE	1641,1656,ARE	1693,1708,ARE	1618,1633,TCA-element	1127,1142,WUN-motif	619,634,CGTCA-motif	1811,1826,CGTCA-motif	1879,1894,CGTCA-motif	619,634,TGACG-motif	1811,1826,TGACG-motif	1879,1894,TGACG-motif
MsCIPK23	MsG0880042932.01.T01	2000	1627,1642,ERE	1627,1642,ERE	134,149,ABRE	145,160,ABRE	1088,1103,ABRE	1255,1270,TC-rich repeats	1285,1300,TC-rich repeats	1827,1842,MBS	90,105,ARE	238,253,ARE	808,823,ARE	1261,1276,ARE	212,227,TGACG-motif	1566,1581,TGACG-motif	212,227,CGTCA-motif	1566,1581,CGTCA-motif	1907,1922,WUN-motif
MsCIPK24	MsG0880046785.01.T01	2000	498,513,WUN-motif	498,513,WUN-motif	257,272,ARE	490,505,ARE	1834,1849,ARE	1223,1238,MBS	20,35,W box	1455,1470,W box	1991,2006,W box	475,490,ABRE	1925,1940,GARE-motif	199,214,ERE
MsCIPK25	MsG0880047252.01.T01	2000	218,233,CGTCA-motif	218,233,CGTCA-motif	218,233,TGACG-motif	1561,1576,ARE	580,595,LTR	1719,1734,LTR	128,143,ABRE	152,167,ABRE	167,182,ABRE	1384,1399,ABRE	180,195,ERE	554,569,ERE
MsCIPK26	MsG0880047603.01.T01	2000	747,762,ARE	747,762,ARE	1143,1158,ARE	1156,1171,ARE	1362,1377,ARE	1397,1412,ARE	1434,1449,ARE	754,769,MBS	798,813,CGTCA-motif	1289,1304,CGTCA-motif	1448,1463,CGTCA-motif	798,813,TGACG-motif	1289,1304,TGACG-motif	1448,1463,TGACG-motif	93,108,ERE	162,177,ERE	1245,1260,AuxRR-core	347,362,P-box	1014,1029,LTR	689,704,ABRE	1253,1268,ABRE	1254,1269,ABRE	1625,1640,ABRE

## Sheet: Mt-total box
MtCBL1	MtrunA17Chr1g0151621	2000	1684,1704,TATA-box	285,305,TATA	466,486,TATA	1035,1055,TATA	1351,1371,TATA	1355,1375,TATA	38,58,WRE3	835,855,ARE	1870,1890,ARE	1178,1198,MBSI	521,541,ERE	649,669,ERE	689,709,ERE	1317,1337,ERE	464,484,AT~TATA-box	643,663,AT~TATA-box	270,290,G-Box	932,952,CAT-box	166,186,MYB	793,813,MYB	1654,1674,MYB	1693,1713,MYB	347,367,GCN4_motif	1843,1863,GCN4_motif	1499,1519,TCT-motif	338,358,CARE	782,802,CARE	1242,1262,TCCC-motif	270,290,ABRE	847,867,MYC	1541,1561,MYC	1630,1650,MYC	1729,1749,MYC	1799,1819,MYC	1839,1859,MYC	776,796,O2-site	954,974,O2-site	1501,1521,TCA	1607,1627,TCA	1722,1742,TCA	632,652,WUN-motif	193,213,P-box	975,995,Unnamed__6	1248,1268,Unnamed__6	76,96,Unnamed__4	227,247,Unnamed__4	825,845,Unnamed__4
MtCBL2	MtrunA17Chr2g0290751	2000	968,988,TC-rich repeats	1964,1984,Myb	378,398,as-1	1675,1695,as-1	1870,1890,chs-CMA1a	340,360,MYB	1690,1710,MYB	1714,1734,MYB	1756,1776,W box	830,850,AT-rich sequence	270,290,ERE	1665,1685,ERE	96,116,AT~TATA-box	98,118,AT~TATA-box	100,120,AT~TATA-box	525,545,AT~TATA-box	527,547,AT~TATA-box	1164,1184,AT~TATA-box	1166,1186,AT~TATA-box	1399,1419,AT~TATA-box	1401,1421,AT~TATA-box	1453,1473,AT~TATA-box	1697,1717,AT~TATA-box	1903,1923,AT~TATA-box	785,805,WRE3	447,467,TATA	1026,1046,TATA	1644,1664,ARE	1745,1765,ARE	1413,1433,G-Box	378,398,CGTCA-motif	1675,1695,CGTCA-motif	219,239,Box 4	355,375,Box 4	941,961,Unnamed__4	1099,1119,Unnamed__4	1549,1569,Unnamed__4	1797,1817,Unnamed__4	1957,1977,Unnamed__4	1991,2011,Unnamed__4	435,455,Unnamed__6	1,21,CAAT-box	23,43,CAAT-box	141,161,CAAT-box	217,237,CAAT-box	299,319,CAAT-box	345,365,CAAT-box
MtCBL3	MtrunA17Chr2g0290761	2000	1675,1695,TGACG-motif	830,850,AT-rich sequence	220,240,MBS	54,74,W box	178,198,W box	1756,1776,W box	325,345,MYB	375,395,MYB	1690,1710,MYB	1714,1734,MYB	1675,1695,as-1	220,240,Myb	1964,1984,Myb	330,350,STRE	401,421,STRE	409,429,STRE	1870,1890,chs-CMA1a	1675,1695,CGTCA-motif	1413,1433,G-Box	785,805,WRE3	1644,1664,ARE	1745,1765,ARE	453,473,AT~TATA-box	525,545,AT~TATA-box	527,547,AT~TATA-box	1164,1184,AT~TATA-box	1166,1186,AT~TATA-box	1399,1419,AT~TATA-box	1401,1421,AT~TATA-box	1453,1473,AT~TATA-box	1697,1717,AT~TATA-box	1903,1923,AT~TATA-box	1026,1046,ERE	1665,1685,ERE	325,345,MYB-like sequence	1714,1734,MYB-like sequence	11,31,CAAT-box	73,93,CAAT-box	118,138,CAAT-box	124,144,CAAT-box	209,229,CAAT-box	227,247,CAAT-box	241,261,CAAT-box	267,287,CAAT-box	323,343,CAAT-box	378,398,CAAT-box	379,399,CAAT-box
MtCBL4	MtrunA17Chr2g0290771	2000	1685,1705,ABRE	1366,1386,TCT-motif	458,478,Myb	1701,1721,Myb	538,558,as-1	418,438,STRE	1117,1137,STRE	1145,1165,STRE	458,478,MBS	1701,1721,MBS	247,267,MYB	707,727,MYB	910,930,MYB	954,974,MYB	1016,1036,MYB	1473,1493,MYB	1190,1210,GATA-motif	403,423,G-Box	538,558,CGTCA-motif	4,24,AT~TATA-box	1403,1423,ERE	1422,1442,ERE	9,29,ARE	1760,1780,ARE	27,47,CAAT-box	146,166,CAAT-box	181,201,CAAT-box	201,221,CAAT-box	221,241,CAAT-box	236,256,CAAT-box	281,301,CAAT-box	289,309,CAAT-box	362,382,CAAT-box	395,415,CAAT-box	468,488,CAAT-box	472,492,CAAT-box	478,498,CAAT-box	492,512,CAAT-box	550,570,CAAT-box	568,588,CAAT-box	584,604,CAAT-box	615,635,CAAT-box	715,735,CAAT-box	779,799,CAAT-box	816,836,CAAT-box	855,875,CAAT-box	946,966,CAAT-box
MtCBL5	MtrunA17Chr2g0290781	2000	1964,1984,Myb	378,398,circadian	906,926,O2-site	1312,1332,AAGAA-motif	1316,1336,AAGAA-motif	1458,1478,AAGAA-motif	360,380,ABRE	1062,1082,TGACG-motif	88,108,MYC	547,567,MYC	1282,1302,MYC	779,799,GT1-motif	780,800,GT1-motif	1703,1723,GT1-motif	1788,1808,GT1-motif	949,969,GA-motif	1789,1809,MYB-like sequence	57,77,TATA-box	137,157,TATA-box	139,159,TATA-box	163,183,TATA-box	164,184,TATA-box	165,185,TATA-box	166,186,TATA-box	167,187,TATA-box	168,188,TATA-box	275,295,TATA-box	365,385,TATA-box	366,386,TATA-box	367,387,TATA-box	368,388,TATA-box	403,423,TATA-box	404,424,TATA-box	436,456,TATA-box	437,457,TATA-box	438,458,TATA-box	651,671,TATA-box	755,775,TATA-box	787,807,TATA-box	788,808,TATA-box	1169,1189,TATA-box	1186,1206,TATA-box	1187,1207,TATA-box	1188,1208,TATA-box	1496,1516,TATA-box	1523,1543,TATA-box	1524,1544,TATA-box
MtCBL6	MtrunA17Chr3g0102821	2000	1183,1203,Unnamed__1	1733,1753,MBS	1869,1889,I-box	804,824,MYB	1460,1480,MYB	1530,1550,MYB	1708,1728,MYB	1877,1897,MYB	175,195,as-1	459,479,as-1	1733,1753,Myb	1947,1967,Myb	1967,1987,Myb	441,461,ABRE3a	494,514,ABRE3a	768,788,STRE	1070,1090,STRE	558,578,TCT-motif	1905,1925,TCT-motif	249,269,LTR	441,461,G-box	494,514,G-box	1568,1588,G-box	210,230,CCGTCC-box	1213,1233,ARE	210,230,CCGTCC motif	149,169,AT~TATA-box	151,171,AT~TATA-box	1034,1054,AT~TATA-box	1036,1056,AT~TATA-box	175,195,CGTCA-motif	459,479,CGTCA-motif	210,230,A-box	1178,1198,CAT-box	39,59,Unnamed__4	204,224,Unnamed__4	208,228,Unnamed__4	477,497,Unnamed__4	481,501,Unnamed__4	766,786,Unnamed__4	817,837,Unnamed__4	869,889,Unnamed__4	1306,1326,Unnamed__4	1471,1491,Unnamed__4	1556,1576,Unnamed__4	1974,1994,Unnamed__4	285,305,Box 4
MtCBL7	MtrunA17Chr4g0055421	2000	966,986,Unnamed__4	139,159,CGTCA-motif	142,162,CGTCA-motif	911,931,CGTCA-motif	942,962,G-Box	415,435,WRE3	1770,1790,AT~TATA-box	1772,1792,AT~TATA-box	240,260,Unnamed__2	1360,1380,TCT-motif	527,547,TCA-element	1320,1340,TCA-element	404,424,MYB	418,438,MYB	1817,1837,MYB	1984,2004,MYB	1988,2008,MYB	1992,2012,MYB	532,552,GATA-motif	554,574,W box	1532,1552,W box	139,159,as-1	142,162,as-1	911,931,as-1	823,843,chs-CMA1a	1378,1398,chs-CMA1a	780,800,STRE	810,830,STRE	924,944,TCA	1497,1517,TCA	306,326,Gap-box	1540,1560,Gap-box	465,485,TCCC-motif	547,567,CARE	942,962,ABRE	1714,1734,ABRE	240,260,MRE	16,36,MYC	225,245,MYC	310,330,MYC	772,792,MYC	787,807,MYC	1116,1136,MYC	1544,1564,MYC	139,159,TGACG-motif	142,162,TGACG-motif	911,931,TGACG-motif
MtCBL8	MtrunA17Chr4g0063121	2000	211,231,MYB	796,816,TCA	297,317,AAGAA-motif	1219,1239,AAGAA-motif	1233,1253,AAGAA-motif	1241,1261,AAGAA-motif	246,266,AT-rich element	662,682,TGACG-motif	818,838,TGACG-motif	156,176,Box II	859,879,ABRE4	860,880,ABRE	10,30,CAAT-box	24,44,CAAT-box	62,82,CAAT-box	114,134,CAAT-box	128,148,CAAT-box	194,214,CAAT-box	203,223,CAAT-box	206,226,CAAT-box	240,260,CAAT-box	337,357,CAAT-box	413,433,CAAT-box	427,447,CAAT-box	428,448,CAAT-box	446,466,CAAT-box	493,513,CAAT-box	556,576,CAAT-box	557,577,CAAT-box	600,620,CAAT-box	683,703,CAAT-box	693,713,CAAT-box	767,787,CAAT-box	831,851,CAAT-box	834,854,CAAT-box	878,898,CAAT-box	890,910,CAAT-box	945,965,CAAT-box	1039,1059,CAAT-box	1081,1101,CAAT-box	1115,1135,CAAT-box	1120,1140,CAAT-box	1168,1188,CAAT-box	1250,1270,CAAT-box	1303,1323,CAAT-box	1348,1368,CAAT-box	1357,1377,CAAT-box
MtCBL9	MtrunA17Chr4g0076551	2000	311,331,CAT-box	689,709,Box 4	1005,1025,Box 4	1923,1943,Box 4	1927,1947,Box 4	615,635,Myc	86,106,Unnamed__4	483,503,Unnamed__4	1075,1095,Unnamed__4	1497,1517,Unnamed__4	1551,1571,Unnamed__4	1580,1600,Unnamed__4	1616,1636,Unnamed__4	1737,1757,Unnamed__4	1968,1988,Unnamed__4	833,853,MYB-like sequence	1711,1731,MYB-like sequence	874,894,GT1-motif	1712,1732,GT1-motif	17,37,CAAT-box	35,55,CAAT-box	40,60,CAAT-box	202,222,CAAT-box	203,223,CAAT-box	205,225,CAAT-box	222,242,CAAT-box	235,255,CAAT-box	287,307,CAAT-box	414,434,CAAT-box	574,594,CAAT-box	586,606,CAAT-box	597,617,CAAT-box	656,676,CAAT-box	697,717,CAAT-box	713,733,CAAT-box	718,738,CAAT-box	720,740,CAAT-box	749,769,CAAT-box	812,832,CAAT-box	817,837,CAAT-box	961,981,CAAT-box	1012,1032,CAAT-box	1029,1049,CAAT-box	1030,1050,CAAT-box	1184,1204,CAAT-box	1192,1212,CAAT-box	1443,1463,CAAT-box
MtCBL10	MtrunA17Chr5g0446931	2000	285,305,Box 4	904,924,CGTCA-motif	524,544,CAT-box	1590,1610,CAT-box	1264,1284,ARE	466,486,AT~TATA-box	655,675,AT~TATA-box	662,682,AT~TATA-box	1932,1952,AT~TATA-box	150,170,ERE	389,409,ERE	597,617,ERE	339,359,GCN4_motif	1854,1874,MBS	537,557,W box	557,577,W box	1862,1882,I-box	897,917,MYB	1356,1376,MYB	1395,1415,MYB	1640,1660,MYB	1691,1711,MYB	1870,1890,MYB	904,924,as-1	132,152,Myb	380,400,Myb	1674,1694,Myb	1854,1874,Myb	1961,1981,Myb	17,37,STRE	1693,1713,TC-rich repeats	824,844,O2-site	836,856,TCA	842,862,TCA	1418,1438,WUN-motif	62,82,AAGAA-motif	1709,1729,Gap-box	1643,1663,Unnamed__1	1844,1864,CARE	11,31,MYC	371,391,MYC	1156,1176,MYC	1705,1725,MYC	1713,1733,MYC	1839,1859,MYC	1625,1645,AAAC-motif	904,924,TGACG-motif
MtCBL11	MtrunA17Chr8g0341941	2000	1867,1887,TATA-box	1863,1883,TATA	230,250,WRE3	501,521,LTR	1890,1910,LTR	2,22,ARE	258,278,ARE	1542,1562,ARE	666,686,ERE	708,728,AT~TATA-box	710,730,AT~TATA-box	1916,1936,ATCT-motif	687,707,HD-Zip 1	286,306,G-Box	1247,1267,W box	683,703,MYB	1474,1494,MYB	1725,1745,MYB	422,442,DRE1	1641,1661,Myb	44,64,CTAG-motif	1239,1259,STRE	1620,1640,STRE	700,720,GCN4_motif	287,307,ABRE	511,531,MYC	1059,1079,MYC	1070,1090,MYC	827,847,O2-site	772,792,circadian	111,131,WUN-motif	730,750,WUN-motif	503,523,AAGAA-motif	288,308,Unnamed__1	1508,1528,MYB recognition site	1508,1528,CCAAT-box	1064,1084,Unnamed__4	1181,1201,Unnamed__4	841,861,Box 4	1337,1357,GA-motif	683,703,MYB-like sequence	1474,1494,MYB-like sequence	936,956,AE-box	116,136,CAAT-box	202,222,CAAT-box	281,301,CAAT-box	367,387,CAAT-box
MtCBL12	MtrunA17Chr8g0346911	2000	640,660,Unnamed__14	1222,1242,AT1-motif	1014,1034,Unnamed__6	102,122,Unnamed__4	511,531,Unnamed__4	807,827,Unnamed__4	1157,1177,Unnamed__4	1217,1237,Unnamed__4	1540,1560,Unnamed__4	1554,1574,Unnamed__4	355,375,Box 4	1667,1687,Box 4	1737,1757,Box 4	1745,1765,Box 4	621,641,MYB-like sequence	1419,1439,MYB-like sequence	1989,2009,MYB-like sequence	640,660,Unnamed__12	1420,1440,GT1-motif	27,47,CAAT-box	54,74,CAAT-box	63,83,CAAT-box	72,92,CAAT-box	271,291,CAAT-box	305,325,CAAT-box	326,346,CAAT-box	363,383,CAAT-box	365,385,CAAT-box	748,768,CAAT-box	811,831,CAAT-box	879,899,CAAT-box	889,909,CAAT-box	895,915,CAAT-box	907,927,CAAT-box	933,953,CAAT-box	974,994,CAAT-box	975,995,CAAT-box	1055,1075,CAAT-box	1057,1077,CAAT-box	1110,1130,CAAT-box	1305,1325,CAAT-box	1320,1340,CAAT-box	1587,1607,CAAT-box	1700,1720,CAAT-box	1824,1844,CAAT-box	1839,1859,CAAT-box	1874,1894,CAAT-box
MtCBL13	MtrunA17Chr8g0388331	2000	1179,1199,G-box	93,113,TATA-box	94,114,TATA-box	409,429,TATA-box	411,431,TATA-box	412,432,TATA-box	429,449,TATA-box	430,450,TATA-box	431,451,TATA-box	454,474,TATA-box	608,628,TATA-box	620,640,TATA-box	621,641,TATA-box	661,681,TATA-box	662,682,TATA-box	663,683,TATA-box	664,684,TATA-box	695,715,TATA-box	696,716,TATA-box	697,717,TATA-box	703,723,TATA-box	706,726,TATA-box	712,732,TATA-box	747,767,TATA-box	748,768,TATA-box	749,769,TATA-box	750,770,TATA-box	760,780,TATA-box	761,781,TATA-box	814,834,TATA-box	818,838,TATA-box	820,840,TATA-box	840,860,TATA-box	862,882,TATA-box	863,883,TATA-box	864,884,TATA-box	865,885,TATA-box	866,886,TATA-box	867,887,TATA-box	1134,1154,TATA-box	1135,1155,TATA-box	1136,1156,TATA-box	1137,1157,TATA-box	1333,1353,TATA-box	1380,1400,TATA-box	1406,1426,TATA-box	1472,1492,TATA-box
MtCIPK1	MtrunA17Chr1g0150321	2000	1853,1873,Unnamed__4	131,151,Myb	793,813,Box 4	874,894,Box 4	896,916,Box 4	1072,1092,Box 4	1280,1300,Box 4	495,515,CCAAT-box	648,668,WRE3	1646,1666,Unnamed__1	43,63,CAAT-box	53,73,CAAT-box	125,145,CAAT-box	126,146,CAAT-box	205,225,CAAT-box	282,302,CAAT-box	579,599,CAAT-box	638,658,CAAT-box	664,684,CAAT-box	675,695,CAAT-box	742,762,CAAT-box	743,763,CAAT-box	864,884,CAAT-box	894,914,CAAT-box	1017,1037,CAAT-box	1020,1040,CAAT-box	1067,1087,CAAT-box	1079,1099,CAAT-box	1277,1297,CAAT-box	1278,1298,CAAT-box	1337,1357,CAAT-box	1391,1411,CAAT-box	1430,1450,CAAT-box	1484,1504,CAAT-box	1493,1513,CAAT-box	1685,1705,CAAT-box	1736,1756,CAAT-box	1737,1757,CAAT-box	1804,1824,CAAT-box	1914,1934,CAAT-box	1919,1939,CAAT-box	1975,1995,CAAT-box	1811,1831,MYB	1830,1850,MYB	857,877,ERE	1366,1386,ERE	1475,1495,ERE
MtCIPK2	MtrunA17Chr1g0166101	2000	509,529,Box 4	129,149,TGACG-motif	1308,1328,TGACG-motif	91,111,ABRE	129,149,CGTCA-motif	1308,1328,CGTCA-motif	9,29,Unnamed__4	219,239,Unnamed__4	260,280,Unnamed__4	292,312,Unnamed__4	834,854,Unnamed__4	1127,1147,Unnamed__4	1292,1312,Unnamed__4	446,466,TCT-motif	1325,1345,TCT-motif	1500,1520,TCT-motif	442,462,TC-rich repeats	1496,1516,TC-rich repeats	967,987,MYB-like sequence	1472,1492,TATA	1885,1905,TATA	613,633,W box	648,668,W box	677,697,W box	180,200,TATA-box	243,263,TATA-box	436,456,TATA-box	437,457,TATA-box	514,534,TATA-box	515,535,TATA-box	516,536,TATA-box	517,537,TATA-box	518,538,TATA-box	604,624,TATA-box	605,625,TATA-box	606,626,TATA-box	607,627,TATA-box	608,628,TATA-box	703,723,TATA-box	704,724,TATA-box	705,725,TATA-box	706,726,TATA-box	707,727,TATA-box	851,871,TATA-box	1278,1298,TATA-box	1279,1299,TATA-box	1280,1300,TATA-box
MtCIPK3	MtrunA17Chr1g0188031	2000	1200,1220,ABRE3a	555,575,G-Box	779,799,CAT-box	1816,1836,circadian	1198,1218,Unnamed__14	1004,1024,WUN-motif	153,173,GT1-motif	154,174,GT1-motif	395,415,GT1-motif	850,870,GT1-motif	1741,1761,GT1-motif	155,175,MYB-like sequence	849,869,MYB-like sequence	1611,1631,GA-motif	568,588,W box	128,148,TATA	931,951,TATA	1000,1020,TATA	555,575,ABRE	556,576,ABRE	1200,1220,ABRE	1803,1823,TCT-motif	1208,1228,STRE	1709,1729,STRE	1466,1486,GARE-motif	1199,1219,Unnamed__1	577,597,as-1	155,175,MYB	849,869,MYB	1394,1414,MYB	1467,1487,MYB	1890,1910,MYB	1894,1914,MYB	7,27,CAAT-box	12,32,CAAT-box	151,171,CAAT-box	182,202,CAAT-box	270,290,CAAT-box	282,302,CAAT-box	287,307,CAAT-box	291,311,CAAT-box	328,348,CAAT-box	339,359,CAAT-box	428,448,CAAT-box	440,460,CAAT-box	678,698,CAAT-box	680,700,CAAT-box
MtCIPK4	MtrunA17Chr1g0205421	2000	1667,1687,W box	577,597,as-1	744,764,as-1	1440,1460,WRE3	251,271,Box 4	486,506,Box 4	1088,1108,Box 4	1473,1493,STRE	594,614,AAGAA-motif	1,21,AT~TATA-box	132,152,AT~TATA-box	139,159,AT~TATA-box	59,79,ERE	404,424,ERE	80,100,MYC	1664,1684,MYC	1690,1710,MYC	1918,1938,MYC	16,36,CAAT-box	34,54,CAAT-box	35,55,CAAT-box	80,100,CAAT-box	196,216,CAAT-box	266,286,CAAT-box	267,287,CAAT-box	359,379,CAAT-box	431,451,CAAT-box	468,488,CAAT-box	681,701,CAAT-box	693,713,CAAT-box	903,923,CAAT-box	962,982,CAAT-box	1027,1047,CAAT-box	1118,1138,CAAT-box	1119,1139,CAAT-box	1134,1154,CAAT-box	1195,1215,CAAT-box	1226,1246,CAAT-box	1329,1349,CAAT-box	1394,1414,CAAT-box	1481,1501,CAAT-box	1603,1623,CAAT-box	1642,1662,CAAT-box	1665,1685,CAAT-box	1690,1710,CAAT-box	1692,1712,CAAT-box	1732,1752,CAAT-box
MtCIPK5	MtrunA17Chr2g0284011	2000	1022,1042,as-1	1348,1368,TATA	10,30,G-box	14,34,G-box	15,35,G-box	32,52,G-box	33,53,G-box	114,134,G-box	118,138,G-box	119,139,G-box	918,938,G-box	1512,1532,GT1-motif	1513,1533,GT1-motif	1798,1818,GT1-motif	1799,1819,GT1-motif	1800,1820,MYB-like sequence	1081,1101,TC-rich repeats	966,986,CGTCA-motif	1022,1042,CGTCA-motif	412,432,Unnamed__4	885,905,Unnamed__4	1078,1098,Unnamed__4	1832,1852,Unnamed__4	1877,1897,Unnamed__4	1909,1929,Unnamed__4	15,35,ABRE	16,36,ABRE	31,51,ABRE	33,53,ABRE	34,54,ABRE	119,139,ABRE	120,140,ABRE	918,938,ABRE	966,986,TGACG-motif	1022,1042,TGACG-motif	15,35,G-Box	33,53,G-Box	119,139,G-Box	560,580,ARE	840,860,ARE	1106,1126,ARE	212,232,TCA-element	303,323,TATA-box	326,346,TATA-box	328,348,TATA-box	330,350,TATA-box	484,504,TATA-box
MtCIPK6	MtrunA17Chr2g0284031	2000	1688,1708,MYB-like sequence	776,796,WRE3	1067,1087,Unnamed__1	1236,1256,Unnamed__1	512,532,Myb	687,707,Myb	981,1001,Myb	641,661,box S	874,894,box S	1254,1274,Box 4	1496,1516,Box 4	1709,1729,MBSI	1728,1748,AT~TATA-box	1742,1762,AT~TATA-box	1175,1195,AAGAA-motif	625,645,ABRE3a	718,738,ABRE3a	764,784,ABRE3a	1234,1254,ABRE3a	9,29,AE-box	447,467,MYB	567,587,MYB	726,746,MYB	1688,1708,MYB	3,23,CAAT-box	26,46,CAAT-box	130,150,CAAT-box	143,163,CAAT-box	150,170,CAAT-box	194,214,CAAT-box	228,248,CAAT-box	438,458,CAAT-box	480,500,CAAT-box	522,542,CAAT-box	573,593,CAAT-box	660,680,CAAT-box	676,696,CAAT-box	883,903,CAAT-box	967,987,CAAT-box	969,989,CAAT-box	1002,1022,CAAT-box	1018,1038,CAAT-box	1025,1045,CAAT-box	1031,1051,CAAT-box	1049,1069,CAAT-box	1227,1247,CAAT-box	1260,1280,CAAT-box
MtCIPK7	MtrunA17Chr2g0302431	2000	111,131,STRE	1383,1403,TC-rich repeats	311,331,TCT-motif	1342,1362,TCT-motif	220,240,Unnamed__4	300,320,Unnamed__4	316,336,Unnamed__4	454,474,Unnamed__4	550,570,Unnamed__4	957,977,Unnamed__4	1256,1276,Unnamed__4	1277,1297,Unnamed__4	1973,1993,W box	383,403,I-box	530,550,I-box	1811,1831,MYB recognition site	209,229,TGA-element	945,965,Unnamed__2	1282,1302,CAT-box	1888,1908,ARE	1949,1969,ARE	1195,1215,MBS	58,78,TATA-box	345,365,TATA-box	347,367,TATA-box	510,530,TATA-box	584,604,TATA-box	713,733,TATA-box	714,734,TATA-box	779,799,TATA-box	780,800,TATA-box	781,801,TATA-box	782,802,TATA-box	1044,1064,TATA-box	1127,1147,TATA-box	1128,1148,TATA-box	1217,1237,TATA-box	1218,1238,TATA-box	1219,1239,TATA-box	1220,1240,TATA-box	1409,1429,TATA-box	1410,1430,TATA-box	1442,1462,TATA-box	1443,1463,TATA-box	1444,1464,TATA-box	1501,1521,TATA-box	1502,1522,TATA-box
MtCIPK8	MtrunA17Chr2g0304111	2000	803,823,WUN-motif	1813,1833,AE-box	343,363,MYC	470,490,MYC	861,881,MYC	973,993,MYC	999,1019,MYC	1506,1526,MYC	1508,1528,MYC	2,22,CAAT-box	25,45,CAAT-box	174,194,CAAT-box	213,233,CAAT-box	401,421,CAAT-box	592,612,CAAT-box	711,731,CAAT-box	718,738,CAAT-box	719,739,CAAT-box	808,828,CAAT-box	838,858,CAAT-box	861,881,CAAT-box	863,883,CAAT-box	965,985,CAAT-box	1000,1020,CAAT-box	1027,1047,CAAT-box	1053,1073,CAAT-box	1068,1088,CAAT-box	1107,1127,CAAT-box	1138,1158,CAAT-box	1199,1219,CAAT-box	1341,1361,CAAT-box	1398,1418,CAAT-box	1412,1432,CAAT-box	1434,1454,CAAT-box	1452,1472,CAAT-box	1470,1490,CAAT-box	1475,1495,CAAT-box	1476,1496,CAAT-box	1497,1517,CAAT-box	1572,1592,CAAT-box	1643,1663,CAAT-box	1748,1768,CAAT-box	90,110,MYB	316,336,MYB	434,454,MYB	1728,1748,MYB	1799,1819,MYB
MtCIPK9	MtrunA17Chr2g0333821	2000	1158,1178,TCA-element	797,817,ACE	507,527,ERE	1024,1044,ERE	1241,1261,ERE	481,501,ABRE3a	829,849,MRE	834,854,MRE	1946,1966,AT~TATA-box	694,714,AAGAA-motif	816,836,AAGAA-motif	1303,1323,AAGAA-motif	1832,1852,P-box	479,499,Unnamed__12	690,710,AE-box	479,499,Unnamed__10	12,32,CAAT-box	43,63,CAAT-box	44,64,CAAT-box	194,214,CAAT-box	258,278,CAAT-box	270,290,CAAT-box	271,291,CAAT-box	395,415,CAAT-box	424,444,CAAT-box	467,487,CAAT-box	571,591,CAAT-box	609,629,CAAT-box	894,914,CAAT-box	926,946,CAAT-box	927,947,CAAT-box	1034,1054,CAAT-box	1080,1100,CAAT-box	1085,1105,CAAT-box	1154,1174,CAAT-box	1179,1199,CAAT-box	1322,1342,CAAT-box	1397,1417,CAAT-box	1426,1446,CAAT-box	1508,1528,CAAT-box	1511,1531,CAAT-box	1573,1593,CAAT-box	1578,1598,CAAT-box	1579,1599,CAAT-box	1670,1690,CAAT-box	1781,1801,CAAT-box	1782,1802,CAAT-box
MtCIPK10	MtrunA17Chr3g0091281	2000	816,836,Myb	261,281,CGTCA-motif	1337,1357,CCGTCC-box	458,478,Unnamed__4	845,865,Unnamed__4	940,960,Unnamed__4	967,987,Unnamed__4	988,1008,Unnamed__4	999,1019,Unnamed__4	1014,1034,Unnamed__4	1355,1375,Unnamed__4	1632,1652,Unnamed__4	1653,1673,Unnamed__4	1822,1842,Unnamed__4	1853,1873,Unnamed__4	1878,1898,Unnamed__4	261,281,TGACG-motif	757,777,TCT-motif	1267,1287,TCT-motif	1332,1352,GT1-motif	1270,1290,I-box	983,1003,Unnamed__8	983,1003,Unnamed__14	96,116,AT-rich element	626,646,WUN-motif	627,647,WUN-motif	1531,1551,WUN-motif	816,836,MBS	98,118,TATA-box	102,122,TATA-box	104,124,TATA-box	105,125,TATA-box	106,126,TATA-box	117,137,TATA-box	118,138,TATA-box	130,150,TATA-box	164,184,TATA-box	165,185,TATA-box	166,186,TATA-box	167,187,TATA-box	418,438,TATA-box	419,439,TATA-box	420,440,TATA-box	929,949,TATA-box	930,950,TATA-box	1208,1228,TATA-box	1209,1229,TATA-box
MtCIPK11	MtrunA17Chr3g0091291	2000	827,847,Unnamed__12	1389,1409,ARE	1402,1422,ARE	1817,1837,ARE	1829,1849,ARE	1890,1910,ARE	699,719,TCCC-motif	19,39,TATA-box	36,56,TATA-box	37,57,TATA-box	38,58,TATA-box	39,59,TATA-box	40,60,TATA-box	42,62,TATA-box	87,107,TATA-box	88,108,TATA-box	96,116,TATA-box	111,131,TATA-box	112,132,TATA-box	154,174,TATA-box	180,200,TATA-box	210,230,TATA-box	211,231,TATA-box	212,232,TATA-box	720,740,TATA-box	773,793,TATA-box	774,794,TATA-box	1122,1142,TATA-box	1441,1461,TATA-box	1442,1462,TATA-box	1778,1798,TATA-box	1779,1799,TATA-box	1961,1981,TATA-box	1963,1983,TATA-box	801,821,TCA-element	1375,1395,WUN-motif	1840,1860,WUN-motif	35,55,Unnamed__6	827,847,Unnamed__8	827,847,Unnamed__14	212,232,TATA	181,201,GA-motif	1114,1134,I-box	296,316,GT1-motif	502,522,GT1-motif	1176,1196,GT1-motif	474,494,TCT-motif
MtCIPK12	MtrunA17Chr3g0091311	2000	1985,2005,ARE	91,111,AT~TATA-box	1185,1205,AT~TATA-box	1556,1576,AT~TATA-box	1744,1764,AAGAA-motif	449,469,GATA-motif	409,429,MYC	943,963,MYC	1252,1272,MYC	1351,1371,MYC	1547,1567,MYC	1959,1979,MYC	79,99,CAAT-box	216,236,CAAT-box	224,244,CAAT-box	283,303,CAAT-box	372,392,CAAT-box	397,417,CAAT-box	398,418,CAAT-box	409,429,CAAT-box	411,431,CAAT-box	416,436,CAAT-box	417,437,CAAT-box	484,504,CAAT-box	570,590,CAAT-box	571,591,CAAT-box	719,739,CAAT-box	749,769,CAAT-box	781,801,CAAT-box	786,806,CAAT-box	847,867,CAAT-box	872,892,CAAT-box	943,963,CAAT-box	945,965,CAAT-box	953,973,CAAT-box	962,982,CAAT-box	1234,1254,CAAT-box	1419,1439,CAAT-box	1435,1455,CAAT-box	1504,1524,CAAT-box	1575,1595,CAAT-box	1671,1691,CAAT-box	1738,1758,CAAT-box	1767,1787,CAAT-box	1774,1794,CAAT-box	1833,1853,CAAT-box	1906,1926,CAAT-box
MtCIPK13	MtrunA17Chr3g0091411	2000	983,1003,Unnamed__10	983,1003,Unnamed__8	983,1003,Unnamed__14	1531,1551,WUN-motif	957,977,TCA-element	28,48,TATA-box	29,49,TATA-box	44,64,TATA-box	45,65,TATA-box	75,95,TATA-box	76,96,TATA-box	173,193,TATA-box	191,211,TATA-box	192,212,TATA-box	194,214,TATA-box	239,259,TATA-box	240,260,TATA-box	310,330,TATA-box	336,356,TATA-box	366,386,TATA-box	367,387,TATA-box	368,388,TATA-box	876,896,TATA-box	929,949,TATA-box	930,950,TATA-box	1278,1298,TATA-box	1597,1617,TATA-box	1598,1618,TATA-box	1934,1954,TATA-box	1935,1955,TATA-box	855,875,TCCC-motif	1545,1565,ARE	1558,1578,ARE	1973,1993,ARE	1985,2005,ARE	378,398,Unnamed__4	503,523,Unnamed__4	512,532,Unnamed__4	557,577,Unnamed__4	686,706,Unnamed__4	718,738,Unnamed__4	856,876,Unnamed__4	988,1008,Unnamed__4	999,1019,Unnamed__4	1014,1034,Unnamed__4	1355,1375,Unnamed__4	1429,1449,Unnamed__4
MtCIPK14	MtrunA17Chr3g0091421	2000	1340,1360,A-box	986,1006,Unnamed__14	986,1006,Unnamed__8	54,74,circadian	216,236,AT-rich element	746,766,WUN-motif	747,767,WUN-motif	1531,1551,WUN-motif	85,105,O2-site	64,84,TATA-box	65,85,TATA-box	111,131,TATA-box	218,238,TATA-box	222,242,TATA-box	224,244,TATA-box	225,245,TATA-box	226,246,TATA-box	237,257,TATA-box	238,258,TATA-box	250,270,TATA-box	284,304,TATA-box	285,305,TATA-box	286,306,TATA-box	287,307,TATA-box	538,558,TATA-box	539,559,TATA-box	540,560,TATA-box	932,952,TATA-box	933,953,TATA-box	1211,1231,TATA-box	1212,1232,TATA-box	1213,1233,TATA-box	1281,1301,TATA-box	1594,1614,TATA-box	1595,1615,TATA-box	1596,1616,TATA-box	1597,1617,TATA-box	1933,1953,TATA-box	1934,1954,TATA-box	937,957,ATC-motif	858,878,TCCC-motif	770,790,LAMP-element	342,362,ARE	837,857,ARE	1484,1504,ARE	1545,1565,ARE	1557,1577,ARE
MtCIPK15	MtrunA17Chr3g0107011	2000	157,177,STRE	465,485,Unnamed__4	596,616,Unnamed__4	1429,1449,Unnamed__4	1472,1492,Unnamed__4	812,832,CGTCA-motif	1459,1479,ABRE	1460,1480,ABRE	812,832,TGACG-motif	674,694,W box	985,1005,GT1-motif	986,1006,GT1-motif	1458,1478,G-box	1459,1479,G-box	237,257,MYB-like sequence	987,1007,MYB-like sequence	1267,1287,O2-site	667,687,WUN-motif	1294,1314,LAMP-element	1459,1479,G-Box	1635,1655,ATC-motif	613,633,ARE	643,663,ARE	1985,2005,ARE	956,976,TCA-element	1134,1154,TCA-element	20,40,TATA-box	21,41,TATA-box	22,42,TATA-box	23,43,TATA-box	26,46,TATA-box	27,47,TATA-box	28,48,TATA-box	30,50,TATA-box	252,272,TATA-box	253,273,TATA-box	254,274,TATA-box	255,275,TATA-box	259,279,TATA-box	260,280,TATA-box	262,282,TATA-box	267,287,TATA-box	319,339,TATA-box	320,340,TATA-box	382,402,TATA-box	383,403,TATA-box	384,404,TATA-box
MtCIPK16	MtrunA17Chr3g0107051	2000	1895,1915,O2-site	1789,1809,AE-box	1824,1844,AE-box	1772,1792,MYB	192,212,CAAT-box	212,232,CAAT-box	213,233,CAAT-box	244,264,CAAT-box	277,297,CAAT-box	301,321,CAAT-box	347,367,CAAT-box	369,389,CAAT-box	456,476,CAAT-box	463,483,CAAT-box	487,507,CAAT-box	519,539,CAAT-box	534,554,CAAT-box	578,598,CAAT-box	589,609,CAAT-box	760,780,CAAT-box	761,781,CAAT-box	793,813,CAAT-box	882,902,CAAT-box	1037,1057,CAAT-box	1045,1065,CAAT-box	1112,1132,CAAT-box	1148,1168,CAAT-box	1216,1236,CAAT-box	1272,1292,CAAT-box	1275,1295,CAAT-box	1331,1351,CAAT-box	1334,1354,CAAT-box	1358,1378,CAAT-box	1407,1427,CAAT-box	1447,1467,CAAT-box	1472,1492,CAAT-box	1574,1594,CAAT-box	1611,1631,CAAT-box	1612,1632,CAAT-box	1637,1657,CAAT-box	1666,1686,CAAT-box	1782,1802,CAAT-box	1891,1911,CAAT-box	1934,1954,CAAT-box	1949,1969,CAAT-box	1970,1990,CAAT-box	36,56,MYC
MtCIPK17	MtrunA17Chr3g0114511	2000	807,827,Myb	23,43,Unnamed__4	105,125,Unnamed__4	261,281,Unnamed__4	268,288,Unnamed__4	1011,1031,Unnamed__4	94,114,CGTCA-motif	1382,1402,ABRE	1543,1563,ABRE	94,114,TGACG-motif	1766,1786,TC-rich repeats	1770,1790,TCT-motif	1382,1402,G-box	990,1010,MYB-like sequence	1240,1260,TATA	1016,1036,GCN4_motif	1719,1739,HD-Zip 3	47,67,W box	1110,1130,W box	1500,1520,W box	1611,1631,Myc	998,1018,TCA-element	807,827,MBS	372,392,TATA-box	373,393,TATA-box	448,468,TATA-box	449,469,TATA-box	450,470,TATA-box	451,471,TATA-box	508,528,TATA-box	609,629,TATA-box	664,684,TATA-box	667,687,TATA-box	668,688,TATA-box	669,689,TATA-box	670,690,TATA-box	691,711,TATA-box	692,712,TATA-box	693,713,TATA-box	694,714,TATA-box	695,715,TATA-box	701,721,TATA-box	861,881,TATA-box	862,882,TATA-box	944,964,TATA-box	945,965,TATA-box	946,966,TATA-box
MtCIPK18	MtrunA17Chr4g0001331	2000	1814,1834,MYB	1312,1332,O2-site	1529,1549,Myc	21,41,TATA-box	22,42,TATA-box	73,93,TATA-box	74,94,TATA-box	75,95,TATA-box	149,169,TATA-box	150,170,TATA-box	151,171,TATA-box	152,172,TATA-box	179,199,TATA-box	180,200,TATA-box	181,201,TATA-box	182,202,TATA-box	183,203,TATA-box	185,205,TATA-box	213,233,TATA-box	215,235,TATA-box	216,236,TATA-box	221,241,TATA-box	222,242,TATA-box	249,269,TATA-box	250,270,TATA-box	251,271,TATA-box	781,801,TATA-box	791,811,TATA-box	792,812,TATA-box	793,813,TATA-box	809,829,TATA-box	1180,1200,TATA-box	1181,1201,TATA-box	1182,1202,TATA-box	1286,1306,TATA-box	1287,1307,TATA-box	1330,1350,TATA-box	1438,1458,TATA-box	1439,1459,TATA-box	1666,1686,TATA-box	1667,1687,TATA-box	1798,1818,TATA-box	1799,1819,TATA-box	1800,1820,TATA-box	1801,1821,TATA-box	1907,1927,TATA-box	1910,1930,TATA-box
MtCIPK19	MtrunA17Chr4g0013131	2000	64,84,TC-rich repeats	1374,1394,Box 4	1912,1932,box S	1358,1378,Myb	1417,1437,Myb	17,37,as-1	1858,1878,as-1	153,173,TCA	1333,1353,LTR	609,629,DRE1	1911,1931,WRE3	1168,1188,MYC	1246,1266,MYC	27,47,CAAT-box	37,57,CAAT-box	212,232,CAAT-box	266,286,CAAT-box	332,352,CAAT-box	361,381,CAAT-box	414,434,CAAT-box	444,464,CAAT-box	466,486,CAAT-box	493,513,CAAT-box	520,540,CAAT-box	647,667,CAAT-box	653,673,CAAT-box	699,719,CAAT-box	796,816,CAAT-box	893,913,CAAT-box	906,926,CAAT-box	911,931,CAAT-box	959,979,CAAT-box	1024,1044,CAAT-box	1113,1133,CAAT-box	1116,1136,CAAT-box	1158,1178,CAAT-box	1168,1188,CAAT-box	1246,1266,CAAT-box	1248,1268,CAAT-box	1277,1297,CAAT-box	1314,1334,CAAT-box	1352,1372,CAAT-box	1426,1446,CAAT-box	1455,1475,CAAT-box	1520,1540,CAAT-box	1540,1560,CAAT-box	1557,1577,CAAT-box
MtCIPK20	MtrunA17Chr4g0063881	2000	1270,1290,ERE	1329,1349,MBS	1459,1479,MBS	3,23,TATA-box	4,24,TATA-box	70,90,TATA-box	71,91,TATA-box	72,92,TATA-box	73,93,TATA-box	126,146,TATA-box	127,147,TATA-box	128,148,TATA-box	129,149,TATA-box	178,198,TATA-box	181,201,TATA-box	182,202,TATA-box	194,214,TATA-box	342,362,TATA-box	343,363,TATA-box	344,364,TATA-box	351,371,TATA-box	370,390,TATA-box	371,391,TATA-box	457,477,TATA-box	458,478,TATA-box	659,679,TATA-box	660,680,TATA-box	661,681,TATA-box	662,682,TATA-box	722,742,TATA-box	723,743,TATA-box	775,795,TATA-box	776,796,TATA-box	777,797,TATA-box	778,798,TATA-box	834,854,TATA-box	835,855,TATA-box	842,862,TATA-box	911,931,TATA-box	926,946,TATA-box	1081,1101,TATA-box	1204,1224,TATA-box	1205,1225,TATA-box	1214,1234,TATA-box	1222,1242,TATA-box	1230,1250,TATA-box	1231,1251,TATA-box
MtCIPK21	MtrunA17Chr4g0069301	2000	1639,1659,GCN4_motif	235,255,as-1	1900,1920,Unnamed__1	1858,1878,GARE-motif	875,895,STRE	1234,1254,STRE	1830,1850,CCAAT-box	838,858,ERE	1388,1408,ERE	116,136,AT~TATA-box	118,138,AT~TATA-box	155,175,AT~TATA-box	157,177,AT~TATA-box	924,944,AT~TATA-box	1540,1560,AT~TATA-box	49,69,CAAT-box	135,155,CAAT-box	136,156,CAAT-box	190,210,CAAT-box	344,364,CAAT-box	350,370,CAAT-box	390,410,CAAT-box	392,412,CAAT-box	680,700,CAAT-box	766,786,CAAT-box	801,821,CAAT-box	883,903,CAAT-box	898,918,CAAT-box	921,941,CAAT-box	954,974,CAAT-box	987,1007,CAAT-box	1000,1020,CAAT-box	1050,1070,CAAT-box	1051,1071,CAAT-box	1067,1087,CAAT-box	1100,1120,CAAT-box	1136,1156,CAAT-box	1343,1363,CAAT-box	1351,1371,CAAT-box	1402,1422,CAAT-box	1532,1552,CAAT-box	1714,1734,CAAT-box	1720,1740,CAAT-box	1729,1749,CAAT-box	1912,1932,CAAT-box	1941,1961,CAAT-box	103,123,MYB
MtCIPK22	MtrunA17Chr4g0072831	2000	1952,1972,AE-box	367,387,O2-site	1518,1538,O2-site	1124,1144,Myc	1163,1183,Myc	169,189,TATA-box	170,190,TATA-box	211,231,TATA-box	212,232,TATA-box	213,233,TATA-box	214,234,TATA-box	232,252,TATA-box	234,254,TATA-box	342,362,TATA-box	459,479,TATA-box	508,528,TATA-box	509,529,TATA-box	598,618,TATA-box	599,619,TATA-box	600,620,TATA-box	606,626,TATA-box	840,860,TATA-box	841,861,TATA-box	856,876,TATA-box	857,877,TATA-box	918,938,TATA-box	919,939,TATA-box	1035,1055,TATA-box	1064,1084,TATA-box	1065,1085,TATA-box	1093,1113,TATA-box	1472,1492,TATA-box	1473,1493,TATA-box	1474,1494,TATA-box	1475,1495,TATA-box	1476,1496,TATA-box	1480,1500,TATA-box	1481,1501,TATA-box	1500,1520,TATA-box	1501,1521,TATA-box	1612,1632,TATA-box	1654,1674,TATA-box	1655,1675,TATA-box	1656,1676,TATA-box	1727,1747,TATA-box	1728,1748,TATA-box	1743,1763,TATA-box
MtCIPK23	MtrunA17Chr4g0074111	2000	1613,1633,as-1	369,389,G-box	414,434,G-box	923,943,G-box	972,992,G-box	1572,1592,G-box	1573,1593,G-box	1418,1438,F-box	1754,1774,GT1-motif	53,73,MYB-like sequence	1179,1199,MYB-like sequence	1755,1775,MYB-like sequence	1079,1099,CGTCA-motif	1613,1633,CGTCA-motif	180,200,Unnamed__4	221,241,Unnamed__4	255,275,Unnamed__4	317,337,Unnamed__4	547,567,Unnamed__4	1064,1084,Unnamed__4	1104,1124,Unnamed__4	1855,1875,Unnamed__4	1944,1964,Unnamed__4	1079,1099,TGACG-motif	1613,1633,TGACG-motif	370,390,ABRE	973,993,ABRE	1573,1593,ABRE	1574,1594,ABRE	1920,1940,ABRE	972,992,ABRE4	683,703,TCT-motif	1877,1897,TCT-motif	1038,1058,MBS	890,910,TCA-element	724,744,TATA-box	725,745,TATA-box	726,746,TATA-box	755,775,TATA-box	756,776,TATA-box	757,777,TATA-box	1174,1194,TATA-box	1194,1214,TATA-box	1195,1215,TATA-box	1196,1216,TATA-box	1431,1451,TATA-box	1675,1695,TATA-box
MtCIPK24	MtrunA17Chr5g0428031	2000	892,912,TATA	672,692,Unnamed__1	1556,1576,Box 4	1629,1649,Box 4	1882,1902,Box 4	328,348,Myb	497,517,Myb	706,726,Myb	381,401,AT~TATA-box	831,851,AT~TATA-box	894,914,AT~TATA-box	896,916,AT~TATA-box	1468,1488,AT~TATA-box	1470,1490,AT~TATA-box	1307,1327,AAGAA-motif	1525,1545,AAGAA-motif	746,766,ERE	933,953,ERE	1813,1833,ERE	1563,1583,ACE	185,205,MYC	319,339,MYC	659,679,MYC	761,781,MYC	1416,1436,MYC	58,78,CAAT-box	145,165,CAAT-box	153,173,CAAT-box	184,204,CAAT-box	185,205,CAAT-box	187,207,CAAT-box	224,244,CAAT-box	235,255,CAAT-box	389,409,CAAT-box	595,615,CAAT-box	659,679,CAAT-box	661,681,CAAT-box	762,782,CAAT-box	775,795,CAAT-box	823,843,CAAT-box	902,922,CAAT-box	920,940,CAAT-box	1026,1046,CAAT-box	1043,1063,CAAT-box	1083,1103,CAAT-box	1084,1104,CAAT-box	1086,1106,CAAT-box
MtCIPK25	MtrunA17Chr5g0432471	2000	562,582,ERE	73,93,TATA-box	102,122,TATA-box	107,127,TATA-box	114,134,TATA-box	115,135,TATA-box	116,136,TATA-box	143,163,TATA-box	144,164,TATA-box	145,165,TATA-box	509,529,TATA-box	510,530,TATA-box	511,531,TATA-box	512,532,TATA-box	545,565,TATA-box	546,566,TATA-box	547,567,TATA-box	548,568,TATA-box	549,569,TATA-box	550,570,TATA-box	723,743,TATA-box	1085,1105,TATA-box	1476,1496,TATA-box	1695,1715,TATA-box	1732,1752,TATA-box	1733,1753,TATA-box	1734,1754,TATA-box	1735,1755,TATA-box	1651,1671,TCA-element	1207,1227,CAT-box	1354,1374,CTAG-motif	824,844,ARE	841,861,ARE	1632,1652,ARE	554,574,chs-CMA2a	44,64,TGA-element	849,869,TGA-element	458,478,WUN-motif	1027,1047,Myb-binding site	597,617,O2-site	1218,1238,O2-site	1246,1266,O2-site	1292,1312,O2-site	1281,1301,Myc	669,689,MYB-like sequence	1386,1406,MYB-like sequence	1426,1446,MYB-like sequence
MtCIPK26	MtrunA17Chr5g0432491	2000	1452,1472,Box 4	173,193,TCT-motif	52,72,Unnamed__4	116,136,Unnamed__4	1115,1135,Unnamed__4	1241,1261,Unnamed__4	1353,1373,Unnamed__4	1690,1710,Unnamed__4	870,890,TATA	1477,1497,TATA	1481,1501,TATA	707,727,GA-motif	1579,1599,MYB-like sequence	1725,1745,MYB-like sequence	1858,1878,Myb-binding site	1355,1375,O2-site	186,206,ARE	1341,1361,ARE	1866,1886,ARE	51,71,TCCC-motif	1122,1142,LAMP-element	300,320,TATA-box	381,401,TATA-box	386,406,TATA-box	387,407,TATA-box	388,408,TATA-box	389,409,TATA-box	404,424,TATA-box	405,425,TATA-box	406,426,TATA-box	407,427,TATA-box	408,428,TATA-box	448,468,TATA-box	449,469,TATA-box	450,470,TATA-box	549,569,TATA-box	550,570,TATA-box	686,706,TATA-box	688,708,TATA-box	740,760,TATA-box	742,762,TATA-box	768,788,TATA-box	769,789,TATA-box	770,790,TATA-box	771,791,TATA-box	781,801,TATA-box	800,820,TATA-box
MtCIPK27	MtrunA17Chr5g0441011	2000	402,422,AT-rich element	75,95,CAAT-box	298,318,CAAT-box	343,363,CAAT-box	387,407,CAAT-box	455,475,CAAT-box	497,517,CAAT-box	550,570,CAAT-box	583,603,CAAT-box	588,608,CAAT-box	614,634,CAAT-box	625,645,CAAT-box	637,657,CAAT-box	667,687,CAAT-box	683,703,CAAT-box	742,762,CAAT-box	757,777,CAAT-box	851,871,CAAT-box	1088,1108,CAAT-box	1113,1133,CAAT-box	1118,1138,CAAT-box	1142,1162,CAAT-box	1189,1209,CAAT-box	1242,1262,CAAT-box	1261,1281,CAAT-box	1305,1325,CAAT-box	1359,1379,CAAT-box	1424,1444,CAAT-box	1440,1460,CAAT-box	1487,1507,CAAT-box	1572,1592,CAAT-box	1609,1629,CAAT-box	1630,1650,CAAT-box	1689,1709,CAAT-box	1794,1814,CAAT-box	1800,1820,CAAT-box	1815,1835,CAAT-box	1833,1853,CAAT-box	1876,1896,CAAT-box	732,752,GATA-motif	550,570,MYC	666,686,MYC	434,454,MYB	458,478,MYB	824,844,MYB	1108,1128,MYB	1635,1655,MYB
MtCIPK28	MtrunA17Chr7g0244521	2000	62,82,Unnamed__6	325,345,AT1-motif	277,297,MYC	565,585,MYC	748,768,MYC	818,838,MYC	899,919,MYC	924,944,MYC	1674,1694,MYC	1868,1888,MYC	1452,1472,GATA-motif	9,29,CAAT-box	19,39,CAAT-box	55,75,CAAT-box	174,194,CAAT-box	183,203,CAAT-box	226,246,CAAT-box	252,272,CAAT-box	277,297,CAAT-box	279,299,CAAT-box	289,309,CAAT-box	370,390,CAAT-box	409,429,CAAT-box	522,542,CAAT-box	565,585,CAAT-box	720,740,CAAT-box	731,751,CAAT-box	798,818,CAAT-box	818,838,CAAT-box	820,840,CAAT-box	836,856,CAAT-box	839,859,CAAT-box	857,877,CAAT-box	1056,1076,CAAT-box	1108,1128,CAAT-box	1109,1129,CAAT-box	1110,1130,CAAT-box	1133,1153,CAAT-box	1142,1162,CAAT-box	1174,1194,CAAT-box	1186,1206,CAAT-box	1213,1233,CAAT-box	1244,1264,CAAT-box	1259,1279,CAAT-box	1308,1328,CAAT-box	1328,1348,CAAT-box	1377,1397,CAAT-box
MtCIPK29	MtrunA17Chr7g0244561	2000	1579,1599,MYB-like sequence	1922,1942,Unnamed__1	191,211,LTR	759,779,as-1	1192,1212,as-1	1672,1692,as-1	175,195,Myb	1212,1232,Myb	1531,1551,Myb	1626,1646,Myb	592,612,Box 4	796,816,Box 4	933,953,Box 4	1015,1035,Box 4	1462,1482,Box 4	1888,1908,Box 4	1315,1335,STRE	1428,1448,ACE	772,792,ERE	1059,1079,ERE	43,63,AAGAA-motif	254,274,AT~TATA-box	322,342,AT~TATA-box	487,507,AT~TATA-box	641,661,AT~TATA-box	1512,1532,AT~TATA-box	1744,1764,AT~TATA-box	1355,1375,MYB	1451,1471,MYB	1579,1599,MYB	1868,1888,MYB	1919,1939,MYB	130,150,CAAT-box	264,284,CAAT-box	312,332,CAAT-box	327,347,CAAT-box	431,451,CAAT-box	439,459,CAAT-box	497,517,CAAT-box	525,545,CAAT-box	554,574,CAAT-box	596,616,CAAT-box	605,625,CAAT-box	626,646,CAAT-box	630,650,CAAT-box	679,699,CAAT-box	688,708,CAAT-box
MtCIPK30	MtrunA17Chr8g0346071	2000	1775,1795,as-1	416,436,W box	492,512,W box	1686,1706,W box	1155,1175,G-box	209,229,F-box	275,295,TC-rich repeats	279,299,TCT-motif	1205,1225,TCT-motif	645,665,CCGTCC-box	1809,1829,Unnamed__4	1775,1795,CGTCA-motif	1155,1175,ABRE4	1156,1176,ABRE	1775,1795,TGACG-motif	418,438,chs-CMA2a	1292,1312,ARE	1562,1582,ARE	1652,1672,ARE	789,809,TCA-element	1578,1598,TCA-element	60,80,TATA-box	103,123,TATA-box	104,124,TATA-box	112,132,TATA-box	246,266,TATA-box	247,267,TATA-box	342,362,TATA-box	343,363,TATA-box	344,364,TATA-box	407,427,TATA-box	578,598,TATA-box	579,599,TATA-box	620,640,TATA-box	621,641,TATA-box	761,781,TATA-box	762,782,TATA-box	763,783,TATA-box	764,784,TATA-box	765,785,TATA-box	803,823,TATA-box	804,824,TATA-box	849,869,TATA-box	850,870,TATA-box	896,916,TATA-box	897,917,TATA-box	898,918,TATA-box
MtCIPK31	MtrunA17Chr8g0346081	2000	1737,1757,ARE	110,130,MRE	47,67,P-box	1437,1457,AT~TATA-box	1808,1828,AT~TATA-box	1376,1396,ABRE3a	1793,1813,ABRE3a	1205,1225,ERE	1421,1441,ERE	1664,1684,RY-element	640,660,MYB	776,796,MYB	795,815,MYB	958,978,MYB	1083,1103,MYB	1730,1750,MYB	28,48,chs-CMA1a	1932,1952,chs-CMA1a	227,247,MYC	1087,1107,MYC	1682,1702,MYC	55,75,CAAT-box	88,108,CAAT-box	99,119,CAAT-box	123,143,CAAT-box	127,147,CAAT-box	148,168,CAAT-box	157,177,CAAT-box	171,191,CAAT-box	234,254,CAAT-box	262,282,CAAT-box	310,330,CAAT-box	315,335,CAAT-box	317,337,CAAT-box	418,438,CAAT-box	424,444,CAAT-box	466,486,CAAT-box	748,768,CAAT-box	757,777,CAAT-box	767,787,CAAT-box	863,883,CAAT-box	897,917,CAAT-box	903,923,CAAT-box	1012,1032,CAAT-box	1016,1036,CAAT-box	1059,1079,CAAT-box	1138,1158,CAAT-box
MtCIPK32	MtrunA17Chr8g0379091	2000	1629,1649,GA-motif	198,218,LTR	812,832,LTR	1482,1502,Unnamed__1	927,947,TCA	360,380,as-1	94,114,WRE3	843,863,WRE3	590,610,Gap-box	924,944,Gap-box	731,751,Box 4	1541,1561,STRE	299,319,CCGTCC motif	1564,1584,box S	816,836,ATCT-motif	44,64,AAGAA-motif	1057,1077,AAGAA-motif	1822,1842,AAGAA-motif	1069,1089,MRE	1702,1722,MRE	983,1003,AT~TATA-box	985,1005,AT~TATA-box	1413,1433,AT~TATA-box	1547,1567,AT~TATA-box	1345,1365,MYB	590,610,MYC	691,711,MYC	754,774,MYC	924,944,MYC	1129,1149,MYC	1144,1164,MYC	67,87,CAAT-box	86,106,CAAT-box	191,211,CAAT-box	203,223,CAAT-box	238,258,CAAT-box	253,273,CAAT-box	534,554,CAAT-box	568,588,CAAT-box	590,610,CAAT-box	616,636,CAAT-box	640,660,CAAT-box	656,676,CAAT-box	684,704,CAAT-box	713,733,CAAT-box	719,739,CAAT-box	728,748,CAAT-box
[truncated: 150 more columns]

## Sheet: Mt-stress&hormones box
MtCBL1	MtrunA17_Chr1g0151621	2000	285,300,TATA	285,300,TATA	835,850,ARE	1870,1885,ARE	521,536,ERE	649,664,ERE	689,704,ERE	1317,1332,ERE	270,285,ABRE	632,647,WUN-motif	193,208,P-box	638,653,TATC-box
MtCBL2	MtrunA17_Chr2g0290751	2000	1756,1771,W box	1756,1771,W box	270,285,ERE	1665,1680,ERE	1644,1659,ARE	1745,1760,ARE	378,393,CGTCA-motif	1675,1690,CGTCA-motif	378,393,TGACG-motif	1675,1690,TGACG-motif	1414,1429,ABRE	1258,1273,WUN-motif	1760,1775,WUN-motif	968,983,TC-rich repeats
MtCBL3	MtrunA17_Chr2g0290761	2000	220,235,MBS	220,235,MBS	54,69,W box	178,193,W box	1756,1771,W box	1675,1690,CGTCA-motif	1644,1659,ARE	1745,1760,ARE	1026,1041,ERE	1665,1680,ERE	968,983,TC-rich repeats	383,398,WUN-motif	384,399,WUN-motif	1258,1273,WUN-motif	1760,1775,WUN-motif	1414,1429,ABRE	1675,1690,TGACG-motif
MtCBL4	MtrunA17_Chr2g0290771	2000	458,473,MBS	458,473,MBS	1701,1716,MBS	538,553,CGTCA-motif	1403,1418,ERE	1422,1437,ERE	9,24,ARE	1760,1775,ARE	538,553,TGACG-motif	404,419,ABRE	1685,1700,ABRE
MtCBL5	MtrunA17_Chr2g0290781	2000	360,375,ABRE	360,375,ABRE	1062,1077,TGACG-motif	1062,1077,CGTCA-motif	480,495,ARE	511,526,ARE	562,577,ARE	681,696,ARE	711,726,ARE	817,832,ARE	1699,1714,ARE	826,841,AuxRR-core	448,463,LTR	590,605,LTR	1655,1670,TCA-element	1074,1089,MBS
MtCBL6	MtrunA17_Chr3g0102821	2000	1733,1748,MBS	1733,1748,MBS	249,264,LTR	1213,1228,ARE	175,190,CGTCA-motif	459,474,CGTCA-motif	442,457,ABRE	494,509,ABRE	1569,1584,ABRE	175,190,TGACG-motif	459,474,TGACG-motif	988,1003,WUN-motif	1299,1314,WUN-motif
MtCBL7	MtrunA17_Chr4g0055421	2000	139,154,CGTCA-motif	139,154,CGTCA-motif	142,157,CGTCA-motif	911,926,CGTCA-motif	527,542,TCA-element	1320,1335,TCA-element	554,569,W box	1532,1547,W box	942,957,ABRE	1714,1729,ABRE	139,154,TGACG-motif	142,157,TGACG-motif	911,926,TGACG-motif	896,911,P-box
MtCBL8	MtrunA17_Chr4g0063121	2000	662,677,TGACG-motif	662,677,TGACG-motif	818,833,TGACG-motif	860,875,ABRE	662,677,CGTCA-motif	818,833,CGTCA-motif	97,112,ARE	1424,1439,MBS	1438,1453,TCA-element
MtCBL9	MtrunA17_Chr4g0076551	2000	1523,1538,ABRE	1523,1538,ABRE	1524,1539,ABRE	933,948,TC-rich repeats	1153,1168,WUN-motif	1294,1309,LTR	1784,1799,ERE
MtCBL10	MtrunA17_Chr5g0446931	2000	904,919,CGTCA-motif	904,919,CGTCA-motif	1264,1279,ARE	150,165,ERE	389,404,ERE	597,612,ERE	1854,1869,MBS	537,552,W box	557,572,W box	1693,1708,TC-rich repeats	1418,1433,WUN-motif	904,919,TGACG-motif	72,87,P-box	105,120,P-box
MtCBL11	MtrunA17_Chr8g0341941	2000	501,516,LTR	501,516,LTR	1890,1905,LTR	2,17,ARE	258,273,ARE	1542,1557,ARE	666,681,ERE	1247,1262,W box	287,302,ABRE	111,126,WUN-motif	730,745,WUN-motif
MtCBL12	MtrunA17_Chr8g0346911	2000	176,191,ABRE	176,191,ABRE	993,1008,ABRE	299,314,TGACG-motif	58,73,WUN-motif	1086,1101,TCA-element	1177,1192,LTR	674,689,ARE	698,713,ARE	1841,1856,ARE	440,455,ERE	1914,1929,ERE	299,314,CGTCA-motif
MtCBL13	MtrunA17_Chr8g0388331	2000	1307,1322,P-box	1307,1322,P-box	38,53,TGACG-motif	40,55,ABRE	60,75,ABRE	61,76,ABRE	1177,1192,ABRE	1179,1194,ABRE	1180,1195,ABRE	1200,1215,ABRE	719,734,TGA-element	1210,1225,W box	1236,1251,W box	38,53,CGTCA-motif	1373,1388,ERE	1143,1158,ARE	1460,1475,ARE	1928,1943,ARE
MtCIPK1	MtrunA17_Chr1g0150321	2000	131,146,Myb	131,146,Myb	857,872,ERE	1366,1381,ERE	1475,1490,ERE	1480,1495,ARE	1753,1768,ARE	219,234,TCA-element	980,995,WUN-motif	1645,1660,ABRE
MtCIPK2	MtrunA17_Chr1g0166101	2000	129,144,TGACG-motif	129,144,TGACG-motif	1308,1323,TGACG-motif	91,106,ABRE	129,144,CGTCA-motif	1308,1323,CGTCA-motif	442,457,TC-rich repeats	1496,1511,TC-rich repeats	613,628,W box	648,663,W box	677,692,W box	669,684,TCA-element	194,209,ARE	1194,1209,ERE	1630,1645,ERE
MtCIPK3	MtrunA17_Chr1g0188031	2000	1004,1019,WUN-motif	1004,1019,WUN-motif	568,583,W box	555,570,ABRE	556,571,ABRE	1200,1215,ABRE	1466,1481,GARE-motif	972,987,ERE	1089,1104,ERE	474,489,ARE	577,592,CGTCA-motif	577,592,TGACG-motif	1937,1952,TC-rich repeats
MtCIPK4	MtrunA17_Chr1g0205421	2000	59,74,ERE	59,74,ERE	404,419,ERE	830,845,WUN-motif	1886,1901,TCA-element	371,386,ARE	1985,2000,ARE	577,592,CGTCA-motif	744,759,CGTCA-motif	577,592,TGACG-motif	744,759,TGACG-motif	941,956,TC-rich repeats	1300,1315,TC-rich repeats	77,92,W box	1667,1682,W box
MtCIPK5	MtrunA17_Chr2g0284011	2000	1081,1096,TC-rich repeats	1081,1096,TC-rich repeats	966,981,CGTCA-motif	1022,1037,CGTCA-motif	15,30,ABRE	16,31,ABRE	31,46,ABRE	33,48,ABRE	34,49,ABRE	119,134,ABRE	120,135,ABRE	918,933,ABRE	966,981,TGACG-motif	1022,1037,TGACG-motif	560,575,ARE	840,855,ARE	1106,1121,ARE	212,227,TCA-element	307,322,WUN-motif	488,503,WUN-motif	756,771,WUN-motif	1292,1307,WUN-motif	892,907,ERE	894,909,ERE	958,973,ERE	1142,1157,ERE	1209,1224,ERE	1211,1226,ERE	1282,1297,ERE	1596,1611,ERE
MtCIPK6	MtrunA17_Chr2g0284031	2000	1289,1304,TGA-element	1289,1304,TGA-element	1838,1853,ARE	687,702,MBS	981,996,MBS	1165,1180,TC-rich repeats	625,640,ABRE	718,733,ABRE	764,779,ABRE	1235,1250,ABRE	1405,1420,W box
MtCIPK7	MtrunA17_Chr2g0302431	2000	1383,1398,TC-rich repeats	1383,1398,TC-rich repeats	1973,1988,W box	209,224,TGA-element	1888,1903,ARE	1949,1964,ARE	1195,1210,MBS	456,471,LTR	496,511,LTR
MtCIPK8	MtrunA17_Chr2g0304111	2000	491,506,ERE	491,506,ERE	52,67,P-box	852,867,P-box	1573,1588,W box	1718,1733,W box	1214,1229,ABRE	393,408,ARE	1008,1023,ARE	1607,1622,ARE	1440,1455,MBS	803,818,WUN-motif
MtCIPK9	MtrunA17_Chr2g0333821	2000	507,522,ERE	507,522,ERE	1024,1039,ERE	1241,1256,ERE	1832,1847,P-box	173,188,TC-rich repeats	481,496,ABRE	908,923,ABRE	910,925,TGACG-motif	910,925,CGTCA-motif	426,441,WUN-motif	1524,1539,WUN-motif	1525,1540,WUN-motif	267,282,ARE	875,890,ARE	1690,1705,ARE	1743,1758,ARE	1158,1173,TCA-element
MtCIPK10	MtrunA17_Chr3g0091281	2000	261,276,CGTCA-motif	261,276,CGTCA-motif	261,276,TGACG-motif	626,641,WUN-motif	627,642,WUN-motif	1531,1546,WUN-motif	816,831,MBS	222,237,ARE	823,838,ARE	1484,1499,ARE	1545,1560,ARE	1557,1572,ARE	1972,1987,ARE	1985,2000,ARE	1254,1269,P-box	1074,1089,LTR
MtCIPK11	MtrunA17_Chr3g0091291	2000	1389,1404,ARE	1389,1404,ARE	1402,1417,ARE	1817,1832,ARE	1829,1844,ARE	1890,1905,ARE	801,816,TCA-element	1375,1390,WUN-motif	1840,1855,WUN-motif	964,979,LTR
MtCIPK12	MtrunA17_Chr3g0091311	2000	1313,1328,ABRE	1313,1328,ABRE	1019,1034,TGACG-motif	1311,1326,TGACG-motif	1019,1034,CGTCA-motif	1311,1326,CGTCA-motif	866,881,WUN-motif	1343,1358,MBS	265,280,TCA-element	1972,1987,ARE	1985,2000,ARE
MtCIPK13	MtrunA17_Chr3g0091411	2000	1531,1546,WUN-motif	1531,1546,WUN-motif	957,972,TCA-element	1545,1560,ARE	1558,1573,ARE	1973,1988,ARE	1985,2000,ARE	1074,1089,LTR	1120,1135,LTR
MtCIPK14	MtrunA17_Chr3g0091421	2000	746,761,WUN-motif	746,761,WUN-motif	747,762,WUN-motif	1531,1546,WUN-motif	342,357,ARE	837,852,ARE	1484,1499,ARE	1545,1560,ARE	1557,1572,ARE	1972,1987,ARE	1985,2000,ARE	381,396,CGTCA-motif	381,396,TGACG-motif	1257,1272,P-box
MtCIPK15	MtrunA17_Chr3g0107011	2000	812,827,CGTCA-motif	812,827,CGTCA-motif	1459,1474,ABRE	1460,1475,ABRE	812,827,TGACG-motif	674,689,W box	667,682,WUN-motif	613,628,ARE	643,658,ARE	1985,2000,ARE	956,971,TCA-element	1134,1149,TCA-element	3,18,ERE	751,766,ERE	1727,1742,ERE	281,296,P-box
MtCIPK16	MtrunA17_Chr3g0107051	2000	1141,1156,ERE	1141,1156,ERE	1439,1454,ERE	1441,1456,ERE	435,450,AuxRR-core	484,499,W box	644,659,CGTCA-motif	754,769,CGTCA-motif	1336,1351,CGTCA-motif	986,1001,ABRE	1584,1599,ABRE	644,659,TGACG-motif	754,769,TGACG-motif	1336,1351,TGACG-motif	1080,1095,TGA-element	1233,1248,ARE	1608,1623,ARE	1849,1864,ARE
MtCIPK17	MtrunA17_Chr3g0114511	2000	94,109,CGTCA-motif	94,109,CGTCA-motif	1382,1397,ABRE	1543,1558,ABRE	94,109,TGACG-motif	1766,1781,TC-rich repeats	47,62,W box	1110,1125,W box	1500,1515,W box	998,1013,TCA-element	807,822,MBS	513,528,TGA-element	1408,1423,TGA-element	383,398,ARE	657,672,ERE
MtCIPK18	MtrunA17_Chr4g0001331	2000	167,182,TCA-element	167,182,TCA-element	953,968,ARE	1556,1571,ARE	992,1007,TGA-element	1337,1352,ABRE	747,762,TC-rich repeats	498,513,TATC-box	209,224,ERE	452,467,ERE	840,855,ERE	1918,1933,ERE
MtCIPK19	MtrunA17_Chr4g0013131	2000	1333,1348,LTR	1333,1348,LTR	1221,1236,ERE	1358,1373,MBS	1417,1432,MBS	86,101,ARE	881,896,ARE	1697,1712,ARE	17,32,TGACG-motif	1858,1873,TGACG-motif	46,61,ABRE	592,607,ABRE	593,608,ABRE	17,32,CGTCA-motif	1858,1873,CGTCA-motif	64,79,TC-rich repeats
MtCIPK20	MtrunA17_Chr4g0063881	2000	1329,1344,MBS	1329,1344,MBS	1459,1474,MBS	413,428,ARE	716,731,ARE	1555,1570,WUN-motif	481,496,CGTCA-motif	481,496,TGACG-motif	197,212,ABRE	324,339,ABRE	430,445,ABRE	666,681,ERE	1270,1285,ERE
MtCIPK21	MtrunA17_Chr4g0069301	2000	1858,1873,GARE-motif	1858,1873,GARE-motif	838,853,ERE	1388,1403,ERE	558,573,WUN-motif	667,682,WUN-motif	789,804,WUN-motif	821,836,WUN-motif	899,914,WUN-motif	414,429,W box	1963,1978,P-box	52,67,ARE	1709,1724,ARE	961,976,TGA-element	634,649,MBS	1195,1210,MBS	1976,1991,MBS	1735,1750,TCA-element	295,310,TC-rich repeats	235,250,TGACG-motif	235,250,CGTCA-motif
MtCIPK22	MtrunA17_Chr4g0072831	2000	191,206,MBS	191,206,MBS	940,955,ARE	1971,1986,ARE	1980,1995,ARE	1421,1436,TGACG-motif	1421,1436,CGTCA-motif	1197,1212,W box	1206,1221,W box	1692,1707,TATC-box
MtCIPK23	MtrunA17_Chr4g0074111	2000	1079,1094,CGTCA-motif	1079,1094,CGTCA-motif	1613,1628,CGTCA-motif	1079,1094,TGACG-motif	1613,1628,TGACG-motif	370,385,ABRE	973,988,ABRE	1573,1588,ABRE	1574,1589,ABRE	1920,1935,ABRE	1038,1053,MBS	890,905,TCA-element	936,951,TGA-element	166,181,ARE	450,465,ARE	1031,1046,ARE	1346,1361,ARE	1469,1484,ARE	1681,1696,ARE	1726,1741,ARE	648,663,WUN-motif	1565,1580,AuxRR-core
MtCIPK24	MtrunA17_Chr5g0428031	2000	746,761,ERE	746,761,ERE	933,948,ERE	1813,1828,ERE	1475,1490,WUN-motif	497,512,MBS	706,721,MBS	1846,1861,ARE
MtCIPK25	MtrunA17_Chr5g0432471	2000	1651,1666,TCA-element	1651,1666,TCA-element	824,839,ARE	841,856,ARE	1632,1647,ARE	44,59,TGA-element	849,864,TGA-element	458,473,WUN-motif	562,577,ERE
MtCIPK26	MtrunA17_Chr5g0432491	2000	186,201,ARE	186,201,ARE	1341,1356,ARE	1866,1881,ARE	1107,1122,TCA-element	348,363,LTR	1858,1873,GARE-motif
MtCIPK27	MtrunA17_Chr5g0441011	2000	1290,1305,P-box	1290,1305,P-box	527,542,W box	1431,1446,TC-rich repeats	127,142,ABRE	128,143,ABRE	492,507,ARE	799,814,ARE	891,906,ARE	1144,1159,ARE	1149,1164,ARE	1191,1206,ARE	1429,1444,ARE	1520,1535,ARE	149,164,TCA-element	1136,1151,TCA-element	93,108,WUN-motif	313,328,WUN-motif	1820,1835,WUN-motif
MtCIPK28	MtrunA17_Chr7g0244521	2000	1436,1451,ERE	1436,1451,ERE	1271,1286,P-box	1598,1613,TC-rich repeats	303,318,TGACG-motif	396,411,TGACG-motif	722,737,TGACG-motif	1908,1923,TGACG-motif	811,826,ABRE	303,318,CGTCA-motif	396,411,CGTCA-motif	722,737,CGTCA-motif	1908,1923,CGTCA-motif	1725,1740,ARE	1618,1633,TCA-element	61,76,WUN-motif
MtCIPK29	MtrunA17_Chr7g0244561	2000	191,206,LTR	191,206,LTR	772,787,ERE	1059,1074,ERE	571,586,WUN-motif	1142,1157,WUN-motif	1989,2004,TGA-element	457,472,ARE	1345,1360,ARE	470,485,TCA-element	1531,1546,MBS	1538,1553,TC-rich repeats	759,774,CGTCA-motif	1192,1207,CGTCA-motif	1672,1687,CGTCA-motif	759,774,TGACG-motif	1192,1207,TGACG-motif	1672,1687,TGACG-motif	466,481,W box
MtCIPK30	MtrunA17_Chr8g0346071	2000	416,431,W box	416,431,W box	492,507,W box	1686,1701,W box	275,290,TC-rich repeats	1775,1790,CGTCA-motif	1156,1171,ABRE	1775,1790,TGACG-motif	1292,1307,ARE	1562,1577,ARE	1652,1667,ARE	789,804,TCA-element	1578,1593,TCA-element	1278,1293,WUN-motif	507,522,ERE	1086,1101,ERE
MtCIPK31	MtrunA17_Chr8g0346081	2000	47,62,P-box	47,62,P-box	1205,1220,ERE	1421,1436,ERE	8,23,CGTCA-motif	1855,1870,CGTCA-motif	8,23,TGACG-motif	1855,1870,TGACG-motif	1039,1054,ABRE	1376,1391,ABRE	1782,1797,ABRE	1793,1808,ABRE	1614,1629,WUN-motif	786,801,ARE	1291,1306,ARE	1628,1643,ARE	1737,1752,ARE
MtCIPK32	MtrunA17_Chr8g0379091	2000	198,213,LTR	198,213,LTR	812,827,LTR	94,109,TCA-element	360,375,CGTCA-motif	362,377,ABRE	360,375,TGACG-motif
