# Supplementary material for: Identification and Characterization of Abiotic Stress Responsive CBL-CIPK Family Genes in Medicago
Source: Int J Mol Sci. 2021 Apr 28;22(9):4634. doi: 10.3390/ijms22094634 (PMC8124885; doi:10.3390/ijms22094634)
Supplement: Supplementary file 1 [file ijms-22-04634-s001.zip › Supporting Information/Additional file 3.xlsx]

## Sheet: MtCIPK.id
Mtr.11249.1.S1_s_at	MtCBL1
Mtr.937.1.S1_s_at	MtCBL2
Mtr.937.1.S1_s_at	MtCBL3
Mtr.28537.1.S1_at	MtCBL6
Mtr.44499.1.S1_at	MtCBL7
Mtr.15207.1.S1_at	MtCBL8
Mtr.28736.1.S1_at	MtCBL9
Mtr.43430.1.S1_at	MtCBL10
Mtr.32444.1.S1_at	MtCBL12
Mtr.38214.1.S1_at	MtCBL13
Mtr.40027.1.S1_at	MtCIPK1
Mtr.40352.1.S1_at	MtCIPK2
Mtr.38430.1.S1_at	MtCIPK3
Mtr.18268.1.S1_s_at	MtCIPK7
Mtr.12415.1.S1_at	MtCIPK8
Mtr.24525.1.S1_s_at	MtCIPK17
Mtr.37975.1.S1_at	MtCIPK18
Mtr.10954.1.S1_at	MtCIPK19
Mtr.24766.1.S1_at	MtCIPK20
Mtr.47226.1.S1_at	MtCIPK21
Mtr.16226.1.S1_at	MtCIPK22
Mtr.15315.1.S1_at	MtCIPK23
Mtr.36852.1.S1_at	MtCIPK24
Mtr.13427.1.S1_at	MtCIPK25
Mtr.8700.1.S1_at	MtCIPK26
Mtr.94.1.S1_s_at	MtCIPK27
Mtr.11536.1.S1_at	MtCIPK28
Mtr.42878.1.S1_at	MtCIPK29
Mtr.10597.1.S1_at	MtCIPK30
Mtr.7367.1.S1_s_at	MtCIPK31
Mtr.18703.1.S1_at	MtCIPK32

## Sheet: tissues
Probeset	Gene ID	Flower	Leaf	Petiole	Pod	Root	Stem	Seed 24dap	Vegetative Buds
Mtr.10597.1.S1_at	MtCIPK30	124.157	580.981	559.545	184.783	117.758	179.74	381.078	153.823
Mtr.10954.1.S1_at	MtCIPK19	858.47	272.26	197.892	759.852	146.1	295.806	179.256	341.161
Mtr.11249.1.S1_s_at	MtCBL1	271.257	407.622	355.762	243.932	219.134	317.317	203.957	307.507
Mtr.11536.1.S1_at	MtCIPK28	3570.44	2900.38	764.237	314.347	1136.27	351.178	131.606	269.048
Mtr.12415.1.S1_at	MtCIPK8	1534.14	1164.89	996.308	679.94	3484.89	1041.95	1752.52	638.377
Mtr.13427.1.S1_at	MtCIPK25	46.801	51.9346	80.5351	36.6088	138.892	79.0469	33.34	37.3889
Mtr.15207.1.S1_at	MtCBL8	7.6158	7.15663	7.03543	7.77284	6.1656	6.96612	8.39683	7.09555
Mtr.15315.1.S1_at	MtCIPK23	2743.55	2581.76	2671.04	2447.75	3317.94	2385.31	764.01	1927.5
Mtr.16226.1.S1_at	MtCIPK22	10.5545	30.141	46.1451	13.6805	8.50139	10.5092	13.4773	10.1097
Mtr.18268.1.S1_s_at	MtCIPK7	271.983	4049.55	1767.38	163.908	801.839	791.344	1644.89	495.854
Mtr.18703.1.S1_at	MtCIPK32	538.049	4014.45	4407.53	209.122	4511.8	2829.69	1025.66	2083.53
Mtr.24525.1.S1_s_at	MtCIPK17	9.39541	10.7521	11.1273	9.55378	10.072	9.35453	11.7386	8.4054
Mtr.24766.1.S1_at	MtCIPK20	131.236	134.863	113.316	48.1568	239.459	86.205	291.305	74.2314
Mtr.28537.1.S1_at	MtCBL6	19.2318	18.9886	25.3406	23.508	24.5843	23.437	28.371	16.0077
Mtr.28736.1.S1_at	MtCBL9	161.628	136.749	174.544	347.298	136.367	270.557	726.926	215.053
Mtr.32444.1.S1_at	MtCBL12	122.42	82.7689	122.413	95.7421	151.265	150.24	26.4136	108.653
Mtr.36852.1.S1_at	MtCIPK24	545.582	204.846	343.384	282.979	636.758	388.097	388.303	274.314
Mtr.37975.1.S1_at	MtCIPK18	1205.7	63.0742	76.7954	219.127	152.13	85.4068	100.018	84.9392
Mtr.38214.1.S1_at	MtCBL13	333.465	24.3841	45.8524	67.1923	891.654	102.041	75.9964	110.882
Mtr.38430.1.S1_at	MtCIPK3	11.697	8.73393	22.2996	11.1796	78.2089	19.8809	8.78016	10.1904
Mtr.40027.1.S1_at	MtCIPK1	2034.01	2304.64	1950.62	965.747	2885.01	1104.75	477.566	410.966
Mtr.40352.1.S1_at	MtCIPK2	1762.37	2082.33	2814.76	2129.34	7862.47	2618.52	1608.63	1385.13
Mtr.42878.1.S1_at	MtCIPK29	1117.68	1551.52	2218.36	817.845	1718.97	1807.34	217.473	804.12
Mtr.43430.1.S1_at	MtCBL10	1044.87	939.846	968.429	1134.14	1129.62	1090.1	2345.08	919.171
Mtr.44499.1.S1_at	MtCBL7	908.72	670.169	1153.31	1054.15	1112.58	857.398	1197.8	731.897
Mtr.47226.1.S1_at	MtCIPK21	56.5859	132.278	147.963	40.164	37.5927	65.3984	11.1126	37.2774
Mtr.7367.1.S1_s_at	MtCIPK31	241.648	712.198	1006	357.985	225.749	334.554	718.675	278.448
Mtr.8700.1.S1_at	MtCIPK26	2731.53	3189.85	4016.63	2405.55	3545.07	3624.95	1252.73	1785.87
Mtr.937.1.S1_s_at	MtCBL2	7.43834	7.67773	7.47152	9.02432	7.746	6.67978	7.22152	6.83152
Mtr.94.1.S1_s_at	MtCIPK27	767.151	2074.02	927.658	551.563	548.841	646.739	810.972	718.471
Medicago truncatula Gene Expression Atlas (https://mtgea.noble.org/v3), 2020-10-20 02:06:41

## Sheet: drought
Probeset	Gene ID	Root drought 10d	Root drought 14d	Root drought 14d rewatered 1d	Root drought 2d	Root drought 3d	Root drought 4d	Root drought 7d	Root watered d2	average fold
Mtr.10597.1.S1_at	MtCIPK30	20.7626	18.1261	49.0508	62.0752	72.5136	108.521	31.4461	72.8822	2.27612
Mtr.10954.1.S1_at	MtCIPK19	360.594	356.975	216.812	507.228	666.997	435.32	316.893	249.074	0.23054
Mtr.11249.1.S1_s_at	MtCBL1	59.9678	45.5039	265.481	219.967	134.892	80.7554	52.6133	166.827	1.31988
Mtr.11536.1.S1_at	MtCIPK28	1399.62	1887.51	1022.42	672.413	711.097	1135.09	1194.41	971.667	-0.193968
Mtr.12415.1.S1_at	MtCIPK8	2561.32	2585	3619.89	3179.52	3965.48	2523.71	2449.96	2592.39	0.204371
Mtr.13427.1.S1_at	MtCIPK25	134.167	158.621	136.524	115.56	121.817	151.778	131.882	117.379	0.0414421
Mtr.15207.1.S1_at	MtCBL8	6.32007	6.89234	6.28087	6.47348	6.60255	5.9851	6.16682	6.46272	0.0119268
Mtr.15315.1.S1_at	MtCIPK23	1162.88	1113.5	1831.18	1868.43	2271.54	2403.09	1377.15	2364.35	0.673512
Mtr.16226.1.S1_at	MtCIPK22	7.20322	8.7739	7.43699	7.91333	7.55133	9.71183	7.28042	8.15612	0.180537
Mtr.18268.1.S1_s_at	MtCIPK7	295.41	331.323	742.655	670.343	681.764	686.632	293.05	557.544	1.14488
Mtr.18703.1.S1_at	MtCIPK32	4503	5622.33	4502.93	3043.01	3125.99	4253.15	3823.56	4634.67	-0.056925
Mtr.24525.1.S1_s_at	MtCIPK17	9.43969	9.76167	8.57846	9.53382	8.9194	9.65502	8.56567	9.63787	0.00599013
Mtr.24766.1.S1_at	MtCIPK20	274.004	310.041	217.832	230.965	215.995	230.385	248.152	245.426	-0.11105
Mtr.28537.1.S1_at	MtCBL6	44.8778	43.9448	21.9363	21.3377	20.4672	39.7793	34.8245	19.3609	-0.267277
Mtr.28736.1.S1_at	MtCBL9	244.915	193.348	162.177	172.674	200.251	255.081	249.514	155.145	-0.160244
Mtr.32444.1.S1_at	MtCBL12	87.5537	60.5356	206.825	164.829	111.611	97.4949	93.8318	170.668	0.394406
Mtr.36852.1.S1_at	MtCIPK24	703.796	743.275	660.976	478.423	454.027	606.573	663.333	528.598	-0.149775
Mtr.37975.1.S1_at	MtCIPK18	726.624	1225.17	418.485	160.595	262.642	339.172	527.031	148.131	-0.324541
Mtr.38214.1.S1_at	MtCBL13	266.807	146.449	1004.78	843.28	712.377	426.278	284.56	819.813	1.21239
Mtr.38430.1.S1_at	MtCIPK3	1275.62	1946.97	679.184	156.41	186.375	286.371	732.192	182.193	-0.466258
Mtr.40027.1.S1_at	MtCIPK1	5761.19	6575.37	1955.4	1328.77	4400.39	7196.03	5388.02	2997.15	-0.160325
Mtr.40352.1.S1_at	MtCIPK2	9316.52	9867.61	6471.75	6678.24	7163.71	8568.32	8385.26	7595.56	-0.136852
Mtr.42878.1.S1_at	MtCIPK29	1790.1	856.427	1932.16	2866.18	2595.61	2903.36	1547.2	1633.22	0.331396
Mtr.43430.1.S1_at	MtCBL10	1103.3	1081.28	1284.51	1392.79	1732.05	1427.37	1120.77	1177.07	0.258029
Mtr.44499.1.S1_at	MtCBL7	581.747	586.83	883.586	1024.04	1067.09	812.191	598.877	923.929	0.480826
Mtr.47226.1.S1_at	MtCIPK21	346.094	426.423	19.0939	49.4769	122.095	241.268	239.283	28.5946	-0.419023
Mtr.7367.1.S1_s_at	MtCIPK31	40.8811	30.4371	67.3274	115.358	144.142	211.81	57.3778	118.741	2.1163
Mtr.8700.1.S1_at	MtCIPK26	3879.26	4186.85	2396.01	3339.91	3638.85	4211.74	3731.58	3216.9	-0.0490979
Mtr.937.1.S1_s_at	MtCBL2	6.83919	7.67655	8.07757	7.03523	7.28166	7.57539	6.62178	6.95386	0.107324
Mtr.94.1.S1_s_at	MtCIPK27	543.279	559.872	765.582	638.754	592.059	564.474	560.073	663.858	0.125395
Probeset	Gene ID	Shoot drought 10d	Shoot drought 14d	Shoot drought 14d rewatered 1d	Shoot drought 2d	Shoot drought 3d	Shoot drought 4d	Shoot drought 7d	Shoot watered 2d	average fold
Mtr.10597.1.S1_at	MtCIPK30	362.057	394.262	712.295	458.727	468.761	602.401	375.705	386.618	0.484664
Mtr.10954.1.S1_at	MtCIPK19	627.613	591.226	475.789	551.258	540.042	562.325	853.866	418.629	-0.18827
Mtr.11249.1.S1_s_at	MtCBL1	138.596	112.5	244.605	336.091	309.002	221.118	177.972	278.507	0.689633
Mtr.11536.1.S1_at	MtCIPK28	861.883	691.334	678.934	2363.96	3515.76	2418.81	981.31	1678.42	1.31435
Mtr.12415.1.S1_at	MtCIPK8	1705.06	1900.28	1290.57	1287.78	1565.57	1672.89	1715.43	854.38	-0.0831593
Mtr.13427.1.S1_at	MtCIPK25	127.24	126.458	64.8178	60.1149	83.3584	107.589	96.8706	45.1027	-0.239892
Mtr.15207.1.S1_at	MtCBL8	6.1324	6.57298	6.57318	7.12776	6.57298	6.48706	6.19244	6.58073	0.0806259
Mtr.15315.1.S1_at	MtCIPK23	1556.57	1628.74	2732.67	2475.14	3088.49	3476.23	2512.4	2021.05	0.704781
Mtr.16226.1.S1_at	MtCIPK22	22.7976	21.479	65.235	35.0114	39.749	33.423	24.15	31.3337	0.659297
Mtr.18268.1.S1_s_at	MtCIPK7	997.341	1037.55	1308.71	3054.63	3938.7	3175.27	1390.84	2245.94	1.55624
Mtr.18703.1.S1_at	MtCIPK32	3740.74	4221.2	3396.53	3092.69	2893.46	2890.18	3324.26	3185.38	-0.11779
Mtr.24525.1.S1_s_at	MtCIPK17	10.9246	9.94211	9.34231	10.5598	11.6525	10.1248	9.96292	9.53471	-0.0433212
Mtr.24766.1.S1_at	MtCIPK20	226.988	217.997	115.063	120.567	152.636	171.044	188.536	101.325	-0.275437
Mtr.28537.1.S1_at	MtCBL6	40.3025	36.5205	24.3058	23.7792	22.7743	36.2379	35.4879	20.4623	-0.236316
Mtr.28736.1.S1_at	MtCBL9	264.746	277.066	274.924	214.992	231.258	197.103	280.968	175.915	-0.13362
Mtr.32444.1.S1_at	MtCBL12	66.196	70.2012	120.356	100.472	73.3213	59.2495	84.9831	92.7203	0.168405
Mtr.36852.1.S1_at	MtCIPK24	419.973	431.035	267.971	256.458	238.497	304.415	363.233	215.626	-0.262043
Mtr.37975.1.S1_at	MtCIPK18	960.706	1258.74	503.323	81.4361	81.1756	311.652	549.184	70.399	-0.486575
Mtr.38214.1.S1_at	MtCBL13	27.9277	30.7865	52.9628	52.0808	64.6478	46.242	43.6761	57.6715	0.654352
Mtr.38430.1.S1_at	MtCIPK3	199.919	229.652	104.218	15.1188	24.2374	49.4517	150.006	12.4664	-0.564788
Mtr.40027.1.S1_at	MtCIPK1	6015.8	6471.51	1440.77	1689.6	3222.41	5929.13	5431.73	1418.64	-0.299993
Mtr.40352.1.S1_at	MtCIPK2	4722.67	4399.53	2306.47	2678.03	4587.06	5749.09	4905.29	2178.14	-0.107615
Mtr.42878.1.S1_at	MtCIPK29	1900.07	1994.2	1314.87	1658.25	1902.35	2954.43	2121	1635.34	0.101503
Mtr.43430.1.S1_at	MtCBL10	1178.79	1130.75	1154.17	1058.08	1091.99	1176.7	1159.16	979.865	-0.0374282
Mtr.44499.1.S1_at	MtCBL7	611.362	600.347	698.969	738.807	770.886	558.166	668.612	686.141	0.054501
Mtr.47226.1.S1_at	MtCIPK21	240.278	228.216	194.759	128.832	213.162	257.712	197.798	110.936	-0.0824011
Mtr.7367.1.S1_s_at	MtCIPK31	688.068	703.511	1159.5	671.645	666.975	1062.66	606.424	634.191	0.310092
Mtr.8700.1.S1_at	MtCIPK26	5211.15	5042.16	2604.57	2801.69	3761.59	5754.18	5484.9	2539.86	-0.186212
Mtr.937.1.S1_s_at	MtCBL2	6.73619	7.27565	7.02065	7.30506	7.74302	6.90177	7.41726	6.76339	0.0507139
Mtr.94.1.S1_s_at	MtCIPK27	1087.35	1068.46	946.295	1517.76	1347.33	1389.13	943.556	1462.16	0.195858

## Sheet: NaCl
Probeset	Gene ID	Root 2d Sdl culture 180mM NaCl 0h	Root 2d Sdl culture 180mM NaCl 6h	Root 2d Sdl culture 180mM NaCl 24h	Root 2d Sdl culture 180mM NaCl 48h	average fold
Mtr.10597.1.S1_at	MtCIPK30	343.79	372.33	371.954	419.734	0.128613
Mtr.10954.1.S1_at	MtCIPK19	2534.68	1385.47	519.407	242.415	-0.717612
Mtr.11249.1.S1_s_at	MtCBL1	654.347	270.662	286.512	79.3081	-0.675767
Mtr.11536.1.S1_at	MtCIPK28	1457.18	2538.55	2727.25	3782.48	1.06982
Mtr.12415.1.S1_at	MtCIPK8	2776.72	4044.29	3456.21	3130.67	0.276226
Mtr.13427.1.S1_at	MtCIPK25	138.808	175.557	180.729	210.172	0.360291
Mtr.15207.1.S1_at	MtCBL8	7.20505	6.27886	6.92702	6.24508	-0.100124
Mtr.15315.1.S1_at	MtCIPK23	7525.94	4889.52	4772.49	4441.71	-0.375329
Mtr.16226.1.S1_at	MtCIPK22	8.07049	7.77563	6.7114	7.77583	-0.0804829
Mtr.18268.1.S1_s_at	MtCIPK7	927.095	798.802	771.08	1105.33	-0.0381381
Mtr.18703.1.S1_at	MtCIPK32	1514.89	2550.08	3543.91	4062.81	1.23488
Mtr.24525.1.S1_s_at	MtCIPK17	10.9555	17.8247	190.039	286.278	14.0348
Mtr.24766.1.S1_at	MtCIPK20	155.745	326.731	243.804	332.435	0.932582
Mtr.28537.1.S1_at	MtCBL6	52.6582	28.6744	33.4774	28.6557	-0.425177
Mtr.28736.1.S1_at	MtCBL9	148.706	92.7551	67.5428	48.6751	-0.531575
Mtr.32444.1.S1_at	MtCBL12	83.8453	95.1085	89.2203	99.7973	0.129565
Mtr.36852.1.S1_at	MtCIPK24	301.442	425.406	436.532	417.837	0.41517
Mtr.37975.1.S1_at	MtCIPK18	1420.02	1323.88	1513.39	1993.55	0.133979
Mtr.38214.1.S1_at	MtCBL13	435.615	352.349	249.517	166.332	-0.412174
Mtr.38430.1.S1_at	MtCIPK3	63.232	184.814	69.3874	131.365	1.03255
Mtr.40027.1.S1_at	MtCIPK1	2502.81	3093.5	1954.41	1387.72	-0.142879
Mtr.40352.1.S1_at	MtCIPK2	2799.84	3805.81	3895.59	3119.51	0.288277
Mtr.42878.1.S1_at	MtCIPK29	480.338	460.121	537.252	654.148	0.146083
Mtr.43430.1.S1_at	MtCBL10	1718.81	1241.43	1111.98	1007.75	-0.348161
Mtr.44499.1.S1_at	MtCBL7	1669.23	2124.27	1349.25	996.564	-0.107356
Mtr.47226.1.S1_at	MtCIPK21	24.5693	59.4678	35.0404	21.0396	0.567645
Mtr.7367.1.S1_s_at	MtCIPK31	626.903	848.804	844.303	900.575	0.379098
Mtr.8700.1.S1_at	MtCIPK26	3136.13	2709.16	2096.76	1985.72	-0.278129
Mtr.937.1.S1_s_at	MtCBL2	9.07491	7.31405	8.14383	8.61601	-0.115734
Mtr.94.1.S1_s_at	MtCIPK27	560.387	829.005	737.86	906.117	0.470997
Probeset	Gene ID	Root 2wk Sdl Hydroponic 200mM NaCl 0h	Root 2wk Sdl Hydroponic 200mM NaCl 1h	Root 2wk Sdl Hydroponic 200mM NaCl 2h	Root 2wk Sdl Hydroponic 200mM NaCl 5h	Root 2wk Sdl Hydroponic 200mM NaCl 10h	Root 2wk Sdl Hydroponic 200mM NaCl 24h	average fold
Mtr.10597.1.S1_at	MtCIPK30	48.8489	319.418	304.339	184.092	133.161	136.23	3.4105
Mtr.10954.1.S1_at	MtCIPK19	121.979	66.0024	76.7477	37.7587	55.5945	17.2453	-0.584603
Mtr.11249.1.S1_s_at	MtCBL1	50.8668	68.2957	42.8648	31.9331	44.471	38.8745	-0.109678
Mtr.11536.1.S1_at	MtCIPK28	664.096	564.135	1283.28	1833.87	990.628	2712.1	1.22378
Mtr.12415.1.S1_at	MtCIPK8	3548.48	2444.01	3204.59	3637.68	3598.16	2177.84	-0.151057
Mtr.13427.1.S1_at	MtCIPK25	97.3055	121.439	156.614	157.49	131.624	193.885	0.564253
Mtr.15207.1.S1_at	MtCBL8	7.67238	7.59861	7.19578	7.16398	6.60117	6.63812	-0.0824839
Mtr.15315.1.S1_at	MtCIPK23	1943.83	1011.23	1623.59	1569	1774.03	970.62	-0.285074
Mtr.16226.1.S1_at	MtCIPK22	8.3132	8.05333	9.6156	8.35871	8.27974	7.90536	0.0155594
Mtr.18268.1.S1_s_at	MtCIPK7	682.728	1513.69	1965.3	1874.15	1323.89	1268.11	1.32747
Mtr.18703.1.S1_at	MtCIPK32	2918.53	2453.52	3141.41	2539.94	2690	4156.49	0.0266374
Mtr.24525.1.S1_s_at	MtCIPK17	8.80749	25.6042	33.2613	74.7625	80.315	60.9789	5.24291
Mtr.24766.1.S1_at	MtCIPK20	160.186	134.453	192.015	195.185	215.18	250.844	0.233163
Mtr.28537.1.S1_at	MtCBL6	16.4425	11.9683	10.6422	16.0541	20.6461	16.4553	-0.0784127
Mtr.28736.1.S1_at	MtCBL9	91.4613	69.4355	54.5492	53.2236	74.2486	39.6027	-0.363535
Mtr.32444.1.S1_at	MtCBL12	92.3886	31.5821	21.9157	28.2252	46.5269	69.9425	-0.570959
Mtr.36852.1.S1_at	MtCIPK24	557.184	394.728	470.185	500.593	558.088	597.437	-0.0950813
Mtr.37975.1.S1_at	MtCIPK18	290.951	172.854	515.633	645.759	378.588	396.372	0.44987
Mtr.38214.1.S1_at	MtCBL13	634.512	511.468	417.212	437.564	470.241	330.469	-0.31697
Mtr.38430.1.S1_at	MtCIPK3	73.9115	121.906	98.5923	91.4936	92.1195	134.869	0.458448
Mtr.40027.1.S1_at	MtCIPK1	912.119	1605.52	2373.07	2449.59	2191.81	766.126	1.05809
Mtr.40352.1.S1_at	MtCIPK2	2845.55	2658.51	2484.35	2391.92	2665.53	3351.58	-0.0475029
Mtr.42878.1.S1_at	MtCIPK29	651.255	148.615	91.9999	159.819	220.641	459.581	-0.668131
Mtr.43430.1.S1_at	MtCBL10	724.765	574.48	467.959	590.426	665.261	615.408	-0.196006
Mtr.44499.1.S1_at	MtCBL7	967.811	717.854	805.197	964.034	916.317	909.948	-0.108638
Mtr.47226.1.S1_at	MtCIPK21	30.758	120.256	436.285	176.949	90.0519	58.5813	4.73589
Mtr.7367.1.S1_s_at	MtCIPK31	71.495	583.947	720.424	369.564	284.492	208.557	5.06192
Mtr.8700.1.S1_at	MtCIPK26	2803.19	5085.67	6557.49	4048.62	2776.25	2288.76	0.480941
Mtr.937.1.S1_s_at	MtCBL2	6.62357	9.18736	6.58948	6.39997	7.58139	6.76485	0.102821
Mtr.94.1.S1_s_at	MtCIPK27	340.47	298.517	404.625	507.125	602.393	925.703	0.608578

## Sheet: average fold
Gene ID	Probeset	Root_drought	Shoot_drought	NaCl_culture	NaCl_hydroponic
MtCIPK30	Mtr.10597.1.S1_at	2.27612	0.484664	0.128613	3.4105
MtCIPK19	Mtr.10954.1.S1_at	0.23054	-0.18827	-0.717612	-0.584603
MtCBL1	Mtr.11249.1.S1_s_at	1.31988	0.689633	-0.675767	-0.109678
MtCIPK28	Mtr.11536.1.S1_at	-0.193968	1.31435	1.06982	1.22378
MtCIPK8	Mtr.12415.1.S1_at	0.204371	-0.0831593	0.276226	-0.151057
MtCIPK25	Mtr.13427.1.S1_at	0.0414421	-0.239892	0.360291	0.564253
MtCBL8	Mtr.15207.1.S1_at	0.0119268	0.0806259	-0.100124	-0.0824839
MtCIPK23	Mtr.15315.1.S1_at	0.673512	0.704781	-0.375329	-0.285074
MtCIPK22	Mtr.16226.1.S1_at	0.180537	0.659297	-0.0804829	0.0155594
MtCIPK7	Mtr.18268.1.S1_s_at	1.14488	1.55624	-0.0381381	1.32747
MtCIPK32	Mtr.18703.1.S1_at	-0.056925	-0.11779	1.23488	0.0266374
MtCIPK17	Mtr.24525.1.S1_s_at	0.00599013	-0.0433212	14.0348	5.24291
MtCIPK20	Mtr.24766.1.S1_at	-0.11105	-0.275437	0.932582	0.233163
MtCBL6	Mtr.28537.1.S1_at	-0.267277	-0.236316	-0.425177	-0.0784127
MtCBL9	Mtr.28736.1.S1_at	-0.160244	-0.13362	-0.531575	-0.363535
MtCBL12	Mtr.32444.1.S1_at	0.394406	0.168405	0.129565	-0.570959
MtCIPK24	Mtr.36852.1.S1_at	-0.149775	-0.262043	0.41517	-0.0950813
MtCIPK18	Mtr.37975.1.S1_at	-0.324541	-0.486575	0.133979	0.44987
MtCBL13	Mtr.38214.1.S1_at	1.21239	0.654352	-0.412174	-0.31697
MtCIPK3	Mtr.38430.1.S1_at	-0.466258	-0.564788	1.03255	0.458448
MtCIPK1	Mtr.40027.1.S1_at	-0.160325	-0.299993	-0.142879	1.05809
MtCIPK2	Mtr.40352.1.S1_at	-0.136852	-0.107615	0.288277	-0.0475029
MtCIPK29	Mtr.42878.1.S1_at	0.331396	0.101503	0.146083	-0.668131
MtCBL10	Mtr.43430.1.S1_at	0.258029	-0.0374282	-0.348161	-0.196006
MtCBL7	Mtr.44499.1.S1_at	0.480826	0.054501	-0.107356	-0.108638
MtCIPK21	Mtr.47226.1.S1_at	-0.419023	-0.0824011	0.567645	4.73589
MtCIPK31	Mtr.7367.1.S1_s_at	2.1163	0.310092	0.379098	5.06192
MtCIPK26	Mtr.8700.1.S1_at	-0.0490979	-0.186212	-0.278129	0.480941
MtCBL2	Mtr.937.1.S1_s_at	0.107324	0.0507139	-0.115734	0.102821
MtCIPK27	Mtr.94.1.S1_s_at	0.125395	0.195858	0.470997	0.608578
