# Supplementary material for: Identification and Characterization of Abiotic Stress Responsive CBL-CIPK Family Genes in Medicago
Source: Int J Mol Sci. 2021 Apr 28;22(9):4634. doi: 10.3390/ijms22094634 (PMC8124885; doi:10.3390/ijms22094634)
Supplement: Supplementary file 1 [file ijms-22-04634-s001.zip › Supporting Information/Table S1.xlsx]

## Sheet: Medicago
Table S1 List of primers and their sequences used in this study
Gene	Forward primer/ Reverse primer（5’-3’）	Amplicon length(bp)
MsG0580024593.01.T01/CBL5	ATTGACTTTGGTGACTTTGTGAGAGC/	248
	TGTCTATCTTCCCGTCTTGGTTTGG
MsG0580030002.01.T01/CBL6	TTGCTACGCTTGCTGAATCTG/	160
	ATGTTCTTGAGTAGTGATGGATGG
MsG0180000521.01.T01/CIPK2	TGTCTTCGGGATTTGATCTTTCGG/	225
	CCACCTCGTATATCTCGGCAGTC
MsG0180001670.01.T01/CIPK3	GTTGTCGTCGGGTTTGAATTTGAG/	162
	ACTCCAATCTCCTTCACCTTCTCC
MsG0180004166.01.T01/CIPK4	GGGTTTAAGGTTGAGGTTGGGAAG/	102
	AACAAGTTGACAAGGCACAATCTC
MsG0380015546.01.T01/CIPK11	TCATAGAATCTCATCGCAGCAACAAC/	126
	CTCCGCAAGACCAAACATCAGC
MsG0480018187.01.T01/CIPK12	AGACGAGGAAGAGGTTGCCATC/	114
	GCCCTCCATTCTCACGACAAAC
MsG0580028590.01.T01/CIPK17	GTTCTTGTGGCTGGTTATCTTCC/	167
	TCATCAACAGTTATCCTCGTCTCC
MsG0780039388.01.T01/CIPK19	TGGAGGTTTGTTAAAGTTGGAAGG/	223
	GTTGGAGTTGCTGAGGTTGTTC
MsG0880047252.01.T01/CIPK25	TGTATGGTCATGTGGTGTTATCTTG/	261
	ATTGTCTTCCTCGTCCTCGTG
Ms/Actin	GCTGACCGTATGAGCAAGGA/	114
	TGCCAAGATAGACCCACCAA
MtrunA17_Chr4g0055421/CBL7	TAGAGCGTCCAGAGGTCAAGC/	120
	GGTTCAGGTCAGCGTCCAAG
MtrunA17_Chr5g0446931/CBL10	TTGCTACGCTTGCTGAATCTG/	160
	ATGTTCTTGAGTAGTGATGGATGG
MtrunA17_Chr2g0284031/CIPK1	TGTCTTCGGGATTTGATCTTTCGG/	225
	CCACCTCGTATATCTCGGCAGTC
MtrunA17_Chr1g0188031/CIPK2	GTTGTCGTCGGGTTTGAATTTGAG/	162
	ACTCCAATCTCCTTCACCTTCTCC
MtrunA17_Chr5g0432491/CIPK3	GGGTTTAAGGTTGAGGTTGGGAAG/	102
	AACAAGTTGACAAGGCACAATCTC
MtrunA17_Chr4g0069301/CIPK17	ATAGAATCTCATCGCCGCAACAAC/	124
	CTCCGCAAGACCAAACATCAGC
MtrunA17_Chr3g0091421/CIPK18	AGACGAGGAAGAGGTTGCCATC/	137
	GCCCTCCATTCTCACGACAAAC
MtrunA17_Chr2g0304111/CIPK21	GCATAGTGGAGAAGGAGTGAGAC/	114
	GCATAAGGTTGTCCAGAATCAGTG
MtrunA17_Chr5g0441011/CIPK26	GTTCTTGTGGCTGGTTATCTTCC/	167
	TCATCAACAGTTATCCTCGTCTCC
MtrunA17_Chr1g0205421/CIPK28	TGGAGGTTTGTTAAAGTTGGAAGG/	223
	GTTGGAGTTGCTGAGGTTGTTC
Mt/Actin	GCTGACCGTATGAGCAAGGA/	114
	TGCCAAGATAGACCCACCAA
